# Supplementary material for: Species-specific duplications of NBS-encoding genes in Chinese chestnut (Castanea mollissima)
Source: Sci Rep. 2015 Nov 12;5:16638. doi: 10.1038/srep16638 (PMC4642323; doi:10.1038/srep16638)
Supplement: Supplementary Information [file srep16638-s2.zip]

Archive with 1 entries (1 files):
- Additional file 3-promoter region anaysis results-zhong.txt
