# Supplementary material for: Species-specific duplications of NBS-encoding genes in Chinese chestnut (Castanea mollissima)
Source: Sci Rep. 2015 Nov 12;5:16638. doi: 10.1038/srep16638 (PMC4642323; doi:10.1038/srep16638)
Supplement: Supplementary Information [file srep16638-s2.zip › Additional file 3-promoter region anaysis results-zhong.txt]

result name	scaffold	start	end	direction	gene name
scaffold00004_1 scaffold00004	69752	72901	+	augustus_masked-scaffold00004-abinit-gene-0.13
scaffold00004_2	scaffold00004	30899	32984	+	snap_masked-scaffold00004-abinit-gene-0.21
scaffold00060_1	scaffold00060	104517	107011	+	augustus_masked-scaffold00060-abinit-gene-1.0
scaffold00060_2	scaffold00060	88904	89137	+	snap_masked-scaffold00060-abinit-gene-1.54
scaffold00084_1	scaffold00084	180671	183622	+	augustus_masked-scaffold00084-abinit-gene-1.15
scaffold00084_2	scaffold00084	145287	148235	+	augustus_masked-scaffold00084-abinit-gene-1.8
scaffold00119_1	scaffold00119	149255	150347	+	snap_masked-scaffold00119-abinit-gene-1.16
scaffold00119_2	scaffold00119	165974	167300	+	maker-scaffold00119-snap-gene-1.35
scaffold00196_1	scaffold00196	70407	72043	+	snap_masked-scaffold00196-abinit-gene-0.20
scaffold00251_1	scaffold00251	136615	138656	+	maker-scaffold00251-snap-gene-1.26
scaffold00273_1	scaffold00273	130947	133796	+	augustus_masked-scaffold00273-abinit-gene-1.3
scaffold00344_1	scaffold00344	113875	117714	+	maker-scaffold00344-snap-gene-1.15
scaffold00370_1	scaffold00370	120449	122911	+	augustus_masked-scaffold00370-abinit-gene-1.4
scaffold00387_1	scaffold00387	34247	43339	+	maker-scaffold00387-snap-gene-0.26
scaffold00405_1	scaffold00405	517	3495	+	augustus_masked-scaffold00405-abinit-gene-0.0
scaffold00405_2	scaffold00405	75054	77641	+	augustus_masked-scaffold00405-abinit-gene-0.15
scaffold00461_1	scaffold00461	41685	46788	+	augustus_masked-scaffold00461-abinit-gene-0.14
scaffold00597_1	scaffold00597	82641	85420	+	augustus_masked-scaffold00597-abinit-gene-0.15
scaffold00831_1	scaffold00831	89430	96669	+	maker-scaffold00831-snap-gene-0.34
scaffold00831_2	scaffold00831	41009	44508	+	maker-scaffold00831-snap-gene-0.32
scaffold00839_1	scaffold00839	54559	55574	+	snap_masked-scaffold00839-abinit-gene-0.32
scaffold00856_1	scaffold00856	14676	16234	+	snap_masked-scaffold00856-abinit-gene-0.24
scaffold00897_1	scaffold00897	31387	34080	+	augustus_masked-scaffold00897-abinit-gene-0.3
scaffold01072_1	scaffold01072	27682	29941	+	maker-scaffold01072-augustus-gene-0.26
scaffold01330_1	scaffold01330	4103	7868	+	augustus_masked-scaffold01330-abinit-gene-0.0
scaffold01408_1	scaffold01408	9720	18600	+	maker-scaffold01408-snap-gene-0.30
scaffold01415_1	scaffold01415	42689	46667	+	augustus_masked-scaffold01415-abinit-gene-0.6
scaffold01415_2	scaffold01415	30096	32761	+	augustus_masked-scaffold01415-abinit-gene-0.5
scaffold01686_1	scaffold01686	69297	72626	+	maker-scaffold01686-augustus-gene-0.35
scaffold01783_1	scaffold01783	29524	32071	+	augustus_masked-scaffold01783-abinit-gene-0.5
scaffold01839_1	scaffold01839	26687	29216	+	augustus_masked-scaffold01839-abinit-gene-0.4
scaffold01839_2	scaffold01839	66263	67031	+	snap_masked-scaffold01839-abinit-gene-0.15
scaffold01874_1	scaffold01874	59029	60237	+	augustus_masked-scaffold01874-abinit-gene-0.10
scaffold01937_1	scaffold01937	27039	30425	+	augustus_masked-scaffold01937-abinit-gene-0.3
scaffold02185_1	scaffold02185	54985	60950	+	maker-scaffold02185-snap-gene-0.27
scaffold02278_1	scaffold02278	57132	59945	+	augustus_masked-scaffold02278-abinit-gene-0.9
scaffold02420_1	scaffold02420	54942	58370	+	augustus_masked-scaffold02420-abinit-gene-0.7
scaffold02632_1	scaffold02632	36735	38774	+	augustus_masked-scaffold02632-abinit-gene-0.8
scaffold02849_1	scaffold02849	17906	18643	+	augustus_masked-scaffold02849-abinit-gene-0.1
scaffold02863_1	scaffold02863	50692	53003	+	maker-scaffold02863-snap-gene-0.19
scaffold02923_1	scaffold02923	48268	50015	+	augustus_masked-scaffold02923-abinit-gene-0.9
scaffold03074_1	scaffold03074	26996	30403	+	augustus_masked-scaffold03074-abinit-gene-0.4
scaffold03185_1	scaffold03185	41865	52445	+	maker-scaffold03185-augustus-gene-0.21
scaffold03207_1	scaffold03207	26611	28774	+	maker-scaffold03207-snap-gene-0.22
scaffold03524_1	scaffold03524	35896	44348	+	augustus_masked-scaffold03524-abinit-gene-0.8
scaffold03537_1	scaffold03537	29726	31266	+	snap_masked-scaffold03537-abinit-gene-0.16
scaffold03659_1	scaffold03659	10836	13784	+	augustus_masked-scaffold03659-abinit-gene-0.2
scaffold03687_1	scaffold03687	40711	44480	+	augustus_masked-scaffold03687-abinit-gene-0.4
scaffold03718_1	scaffold03718	10990	15137	+	maker-scaffold03718-augustus-gene-0.13
scaffold03803_1	scaffold03803	18761	20252	+	snap_masked-scaffold03803-abinit-gene-0.14
scaffold03871_1	scaffold03871	31384	32692	+	snap_masked-scaffold03871-abinit-gene-0.13
scaffold04241_1	scaffold04241	20039	22675	+	augustus_masked-scaffold04241-abinit-gene-0.3
scaffold04341_1	scaffold04341	9212	12349	+	augustus_masked-scaffold04341-abinit-gene-0.2
scaffold04470_1	scaffold04470	37192	40089	+	augustus_masked-scaffold04470-abinit-gene-0.7
scaffold04598_1	scaffold04598	27363	28587	+	snap_masked-scaffold04598-abinit-gene-0.9
scaffold04619_1	scaffold04619	7991	9553	+	snap_masked-scaffold04619-abinit-gene-0.18
scaffold04659_1	scaffold04659	14928	16250	+	snap_masked-scaffold04659-abinit-gene-0.6
scaffold04691_1	scaffold04691	22381	26106	+	augustus_masked-scaffold04691-abinit-gene-0.0
scaffold04738_1	scaffold04738	17073	18361	+	snap_masked-scaffold04738-abinit-gene-0.17
scaffold04789_1	scaffold04789	6663	9284	+	augustus_masked-scaffold04789-abinit-gene-0.0
scaffold04789_2	scaffold04789	29976	34608	+	augustus_masked-scaffold04789-abinit-gene-0.3
scaffold04789_3	scaffold04789	20616	23101	+	augustus_masked-scaffold04789-abinit-gene-0.1
scaffold04943_1	scaffold04943	25084	28470	+	snap_masked-scaffold04943-abinit-gene-0.11
scaffold05044_1	scaffold05044	21246	23894	+	maker-scaffold05044-snap-gene-0.26
scaffold05062_1	scaffold05062	38357	39382	+	snap_masked-scaffold05062-abinit-gene-0.18
scaffold05200_1	scaffold05200	27921	29610	+	snap_masked-scaffold05200-abinit-gene-0.6
scaffold05241_1	scaffold05241	2	1882	+	augustus_masked-scaffold05241-abinit-gene-0.0
scaffold05293_1	scaffold05293	29839	34552	+	augustus_masked-scaffold05293-abinit-gene-0.3
scaffold05420_1	scaffold05420	9880	15708	+	maker-scaffold05420-snap-gene-0.12
scaffold05513_1	scaffold05513	6169	8895	+	snap_masked-scaffold05513-abinit-gene-0.13
scaffold05553_1	scaffold05553	18986	25501	+	augustus_masked-scaffold05553-abinit-gene-0.2
scaffold05558_1	scaffold05558	31136	32967	+	snap_masked-scaffold05558-abinit-gene-0.6
scaffold05573_1	scaffold05573	5993	9295	+	augustus_masked-scaffold05573-abinit-gene-0.1
scaffold05578_1	scaffold05578	23914	28982	+	augustus_masked-scaffold05578-abinit-gene-0.6
scaffold05861_1	scaffold05861	27	2438	+	maker-scaffold05861-snap-gene-0.13
scaffold05998_1	scaffold05998	5417	9432	+	augustus_masked-scaffold05998-abinit-gene-0.1
scaffold06023_1	scaffold06023	13690	17966	+	maker-scaffold06023-snap-gene-0.9
scaffold06057_1	scaffold06057	8795	14021	+	augustus_masked-scaffold06057-abinit-gene-0.1
scaffold06346_1	scaffold06346	5269	15349	+	maker-scaffold06346-snap-gene-0.9
scaffold06531_1	scaffold06531	411	2803	+	snap_masked-scaffold06531-abinit-gene-0.5
scaffold06903_1	scaffold06903	4957	8245	+	maker-scaffold06903-snap-gene-0.9
scaffold06903_2	scaffold06903	4085	4879	+	augustus_masked-scaffold06903-abinit-gene-0.0
scaffold06919_1	scaffold06919	23534	27202	+	augustus_masked-scaffold06919-abinit-gene-0.1
scaffold06934_1	scaffold06934	3464	10298	+	maker-scaffold06934-snap-gene-0.12
scaffold07197_1	scaffold07197	935	5010	+	augustus_masked-scaffold07197-abinit-gene-0.0
scaffold07197_2	scaffold07197	21130	23477	+	maker-scaffold07197-augustus-gene-0.14
scaffold07215_1	scaffold07215	20104	21771	+	maker-scaffold07215-snap-gene-0.6
scaffold07482_1	scaffold07482	13854	17822	+	augustus_masked-scaffold07482-abinit-gene-0.0
scaffold07728_1	scaffold07728	1609	4437	+	augustus_masked-scaffold07728-abinit-gene-0.0
scaffold07788_1	scaffold07788	7480	11187	+	maker-scaffold07788-snap-gene-0.9
scaffold07929_1	scaffold07929	458	1986	+	augustus_masked-scaffold07929-abinit-gene-0.0
scaffold08193_1	scaffold08193	3954	16455	+	maker-scaffold08193-snap-gene-0.8
scaffold08350_1	scaffold08350	822	1868	+	augustus_masked-scaffold08350-abinit-gene-0.0
scaffold08378_1	scaffold08378	18909	24409	+	maker-scaffold08378-snap-gene-0.8
scaffold08521_1	scaffold08521	8217	11222	+	maker-scaffold08521-snap-gene-0.3
scaffold08732_1	scaffold08732	1387	6250	+	maker-scaffold08732-snap-gene-0.8
scaffold08732_2	scaffold08732	18546	23132	+	maker-scaffold08732-snap-gene-0.9
scaffold09039_1	scaffold09039	21	2060	+	snap_masked-scaffold09039-abinit-gene-0.8
scaffold09316_1	scaffold09316	10947	14919	+	maker-scaffold09316-augustus-gene-0.7
scaffold09427_1	scaffold09427	2382	5207	+	augustus_masked-scaffold09427-abinit-gene-0.0
scaffold09501_1	scaffold09501	4187	5829	+	maker-scaffold09501-snap-gene-0.14
scaffold09508_1	scaffold09508	9089	9827	+	augustus_masked-scaffold09508-abinit-gene-0.1
scaffold09508_2	scaffold09508	9873	11673	+	maker-scaffold09508-snap-gene-0.10
scaffold09525_1	scaffold09525	18838	19883	+	maker-scaffold09525-snap-gene-0.9
scaffold09537_1	scaffold09537	9560	11669	+	augustus_masked-scaffold09537-abinit-gene-0.1
scaffold09564_1	scaffold09564	448	3615	+	maker-scaffold09564-snap-gene-0.10
scaffold09694_1	scaffold09694	13379	16195	+	augustus_masked-scaffold09694-abinit-gene-0.2
scaffold09747_1	scaffold09747	17145	18358	+	maker-scaffold09747-snap-gene-0.5
scaffold09989_1	scaffold09989	7623	9624	+	maker-scaffold09989-snap-gene-0.5
scaffold10059_1	scaffold10059	19723	21296	+	maker-scaffold10059-snap-gene-0.11
scaffold10059_2	scaffold10059	2761	4935	+	maker-scaffold10059-snap-gene-0.10
scaffold10106_1	scaffold10106	4744	8020	+	augustus_masked-scaffold10106-abinit-gene-0.0
scaffold10361_1	scaffold10361	15241	18927	+	augustus_masked-scaffold10361-abinit-gene-0.2
scaffold10682_1	scaffold10682	9913	13431	+	snap_masked-scaffold10682-abinit-gene-0.7
scaffold10820_1	scaffold10820	8397	10559	+	maker-scaffold10820-snap-gene-0.7
scaffold10847_1	scaffold10847	13035	16722	+	augustus_masked-scaffold10847-abinit-gene-0.4
scaffold10853_1	scaffold10853	3	3287	+	augustus_masked-scaffold10853-abinit-gene-0.0
scaffold10881_1	scaffold10881	12463	16732	+	maker-scaffold10881-snap-gene-0.12
scaffold10925_1	scaffold10925	8912	16826	+	maker-scaffold10925-augustus-gene-0.5
scaffold11023_1	scaffold11023	4070	7779	+	maker-scaffold11023-augustus-gene-0.8
scaffold11044_1	scaffold11044	4148	6357	+	maker-scaffold11044-snap-gene-0.4
scaffold11319_1	scaffold11319	711	2132	+	augustus_masked-scaffold11319-abinit-gene-0.0
scaffold11342_1	scaffold11342	6693	17406	+	maker-scaffold11342-augustus-gene-0.5
scaffold11710_1	scaffold11710	2736	5782	+	maker-scaffold11710-augustus-gene-0.4
scaffold11712_1	scaffold11712	8103	11006	+	augustus_masked-scaffold11712-abinit-gene-0.1
scaffold11712_2	scaffold11712	16210	17172	+	snap_masked-scaffold11712-abinit-gene-0.4
scaffold12418_1	scaffold12418	13085	14729	+	augustus_masked-scaffold12418-abinit-gene-0.3
scaffold12553_1	scaffold12553	3	7272	+	maker-scaffold12553-augustus-gene-0.2
scaffold12568_1	scaffold12568	12424	15741	+	snap_masked-scaffold12568-abinit-gene-0.2
scaffold12734_1	scaffold12734	6633	15812	+	maker-scaffold12734-snap-gene-0.5
scaffold12746_1	scaffold12746	12943	16517	+	maker-scaffold12746-snap-gene-0.10
scaffold12749_1	scaffold12749	9515	13279	+	augustus_masked-scaffold12749-abinit-gene-0.0
scaffold12759_1	scaffold12759	2982	9601	+	maker-scaffold12759-augustus-gene-0.3
scaffold12992_1	scaffold12992	7801	10591	+	maker-scaffold12992-augustus-gene-0.4
scaffold13215_1	scaffold13215	2799	6626	+	maker-scaffold13215-snap-gene-0.8
scaffold13475_1	scaffold13475	7771	9874	+	maker-scaffold13475-snap-gene-0.16
scaffold13557_1	scaffold13557	8424	13544	+	augustus_masked-scaffold13557-abinit-gene-0.2
scaffold13759_1	scaffold13759	4317	7687	+	augustus_masked-scaffold13759-abinit-gene-0.0
scaffold13859_1	scaffold13859	233	4605	+	maker-scaffold13859-snap-gene-0.6
scaffold13903_1	scaffold13903	5354	8413	+	maker-scaffold13903-snap-gene-0.7
scaffold13917_1	scaffold13917	4120	7026	+	augustus_masked-scaffold13917-abinit-gene-0.0
scaffold14136_1	scaffold14136	8142	11744	+	augustus_masked-scaffold14136-abinit-gene-0.1
scaffold14143_1	scaffold14143	1337	6470	+	augustus_masked-scaffold14143-abinit-gene-0.0
scaffold14177_1	scaffold14177	4970	7418	+	augustus_masked-scaffold14177-abinit-gene-0.1
scaffold14254_1	scaffold14254	6711	9539	+	augustus_masked-scaffold14254-abinit-gene-0.2
scaffold14276_1	scaffold14276	3915	5862	+	snap_masked-scaffold14276-abinit-gene-0.3
scaffold14369_1	scaffold14369	8667	11253	+	maker-scaffold14369-augustus-gene-0.12
scaffold14429_1	scaffold14429	2452	5277	+	augustus_masked-scaffold14429-abinit-gene-0.0
scaffold14500_1	scaffold14500	9857	12934	+	snap_masked-scaffold14500-abinit-gene-0.6
scaffold14588_1	scaffold14588	7238	9718	+	augustus_masked-scaffold14588-abinit-gene-0.1
scaffold14945_1	scaffold14945	10930	12308	+	augustus_masked-scaffold14945-abinit-gene-0.2
scaffold15452_1	scaffold15452	7166	10393	+	augustus_masked-scaffold15452-abinit-gene-0.0
scaffold15735_1	scaffold15735	2463	6809	+	augustus_masked-scaffold15735-abinit-gene-0.0
scaffold15846_1	scaffold15846	3212	8666	+	maker-scaffold15846-augustus-gene-0.3
scaffold16044_1	scaffold16044	2129	2743	+	maker-scaffold16044-snap-gene-0.6
scaffold16099_1	scaffold16099	6213	6536	+	snap_masked-scaffold16099-abinit-gene-0.4
scaffold16154_1	scaffold16154	2246	10069	+	maker-scaffold16154-snap-gene-0.5
scaffold16163_1	scaffold16163	4468	9537	+	augustus_masked-scaffold16163-abinit-gene-0.0
scaffold16223_1	scaffold16223	8121	10685	+	augustus_masked-scaffold16223-abinit-gene-0.0
scaffold16229_1	scaffold16229	5002	7168	+	snap_masked-scaffold16229-abinit-gene-0.1
scaffold16229_2	scaffold16229	4597	4923	+	snap_masked-scaffold16229-abinit-gene-0.3
scaffold16372_1	scaffold16372	1160	4648	+	augustus_masked-scaffold16372-abinit-gene-0.0
scaffold16394_1	scaffold16394	2562	5564	+	augustus_masked-scaffold16394-abinit-gene-0.1
scaffold16649_1	scaffold16649	610	3355	+	snap_masked-scaffold16649-abinit-gene-0.3
scaffold16690_1	scaffold16690	2103	6034	+	maker-scaffold16690-augustus-gene-0.3
scaffold16798_1	scaffold16798	7092	10694	+	maker-scaffold16798-snap-gene-0.5
scaffold16874_1	scaffold16874	103	2289	+	maker-scaffold16874-augustus-gene-0.6
scaffold16899_1	scaffold16899	4563	4881	+	maker-scaffold16899-snap-gene-0.1
scaffold16991_1	scaffold16991	7095	10099	+	augustus_masked-scaffold16991-abinit-gene-0.2
scaffold16996_1	scaffold16996	1794	5111	+	snap_masked-scaffold16996-abinit-gene-0.1
scaffold17167_1	scaffold17167	24	3072	+	maker-scaffold17167-snap-gene-0.5
scaffold17430_1	scaffold17430	6103	6893	+	snap_masked-scaffold17430-abinit-gene-0.4
scaffold17622_1	scaffold17622	7267	9188	+	snap_masked-scaffold17622-abinit-gene-0.1
scaffold17762_1	scaffold17762	4366	6508	+	augustus_masked-scaffold17762-abinit-gene-0.0
scaffold17764_1	scaffold17764	49	862	+	snap_masked-scaffold17764-abinit-gene-0.3
scaffold18202_1	scaffold18202	1424	3871	+	snap_masked-scaffold18202-abinit-gene-0.3
scaffold18255_1	scaffold18255	901	4301	+	maker-scaffold18255-augustus-gene-0.3
scaffold18276_1	scaffold18276	3692	6272	+	augustus_masked-scaffold18276-abinit-gene-0.0
scaffold18314_1	scaffold18314	342	7671	+	maker-scaffold18314-snap-gene-0.7
scaffold18353_1	scaffold18353	5681	9276	+	maker-scaffold18353-snap-gene-0.8
scaffold18379_1	scaffold18379	488	4213	+	maker-scaffold18379-snap-gene-0.7
scaffold18401_1	scaffold18401	6	5053	+	maker-scaffold18401-snap-gene-0.8
scaffold18490_1	scaffold18490	5092	9057	+	maker-scaffold18490-snap-gene-0.4
scaffold18694_1	scaffold18694	5505	8819	+	augustus_masked-scaffold18694-abinit-gene-0.1
scaffold18815_1	scaffold18815	402	3921	+	maker-scaffold18815-snap-gene-0.6
scaffold18874_1	scaffold18874	4689	8335	+	maker-scaffold18874-snap-gene-0.3
scaffold18890_1	scaffold18890	3702	6551	+	snap_masked-scaffold18890-abinit-gene-0.1
scaffold18998_1	scaffold18998	5516	8062	+	augustus_masked-scaffold18998-abinit-gene-0.0
scaffold19206_1	scaffold19206	6863	8119	+	snap_masked-scaffold19206-abinit-gene-0.1
scaffold19241_1	scaffold19241	2848	5361	+	augustus_masked-scaffold19241-abinit-gene-0.1
scaffold19241_2	scaffold19241	2125	2817	+	augustus_masked-scaffold19241-abinit-gene-0.0
scaffold19373_1	scaffold19373	2475	5673	+	augustus_masked-scaffold19373-abinit-gene-0.1
scaffold19618_1	scaffold19618	8827	10380	+	augustus_masked-scaffold19618-abinit-gene-0.0
scaffold19750_1	scaffold19750	269	2825	+	maker-scaffold19750-snap-gene-0.2
scaffold19923_1	scaffold19923	4106	7255	+	augustus_masked-scaffold19923-abinit-gene-0.0
scaffold19948_1	scaffold19948	4304	7579	+	augustus_masked-scaffold19948-abinit-gene-0.0
scaffold20317_1	scaffold20317	3474	6794	+	augustus_masked-scaffold20317-abinit-gene-0.2
scaffold20352_1	scaffold20352	1337	3841	+	augustus_masked-scaffold20352-abinit-gene-0.0
scaffold20403_1	scaffold20403	1814	3339	+	snap_masked-scaffold20403-abinit-gene-0.2
scaffold20476_1	scaffold20476	1716	6039	+	maker-scaffold20476-snap-gene-0.6
scaffold20722_1	scaffold20722	5401	6507	+	snap_masked-scaffold20722-abinit-gene-0.3
scaffold21023_1	scaffold21023	3461	4797	+	snap_masked-scaffold21023-abinit-gene-0.2
scaffold21068_1	scaffold21068	57	2745	+	maker-scaffold21068-snap-gene-0.4
scaffold21387_1	scaffold21387	3916	6657	+	augustus_masked-scaffold21387-abinit-gene-0.0
scaffold21438_1	scaffold21438	2944	5502	+	augustus_masked-scaffold21438-abinit-gene-0.0
scaffold22186_1	scaffold22186	730	3213	+	augustus_masked-scaffold22186-abinit-gene-0.0
scaffold22320_1	scaffold22320	3042	6695	+	augustus_masked-scaffold22320-abinit-gene-0.1
scaffold22442_1	scaffold22442	1132	5544	+	augustus_masked-scaffold22442-abinit-gene-0.0
scaffold22448_1	scaffold22448	3303	3818	+	snap_masked-scaffold22448-abinit-gene-0.5
scaffold22552_1	scaffold22552	317	3471	+	maker-scaffold22552-snap-gene-0.3
scaffold22763_1	scaffold22763	3684	4880	+	snap_masked-scaffold22763-abinit-gene-0.1
scaffold22794_1	scaffold22794	1368	4864	+	maker-scaffold22794-augustus-gene-0.4
scaffold22861_1	scaffold22861	15	2195	+	augustus_masked-scaffold22861-abinit-gene-0.0
scaffold23253_1	scaffold23253	1451	2092	+	augustus_masked-scaffold23253-abinit-gene-0.0
scaffold23253_2	scaffold23253	2334	2597	+	augustus_masked-scaffold23253-abinit-gene-0.1
scaffold23646_1	scaffold23646	299	3951	+	augustus_masked-scaffold23646-abinit-gene-0.0
scaffold23960_1	scaffold23960	1511	4825	+	maker-scaffold23960-snap-gene-0.2
scaffold24008_1	scaffold24008	272	1962	+	snap_masked-scaffold24008-abinit-gene-0.2
scaffold24019_1	scaffold24019	82	3195	+	augustus_masked-scaffold24019-abinit-gene-0.0
scaffold24174_1	scaffold24174	18	2139	+	maker-scaffold24174-snap-gene-0.6
scaffold24727_1	scaffold24727	2644	3927	+	augustus_masked-scaffold24727-abinit-gene-0.0
scaffold25293_1	scaffold25293	2423	6014	+	maker-scaffold25293-snap-gene-0.4
scaffold25693_1	scaffold25693	1	4354	+	maker-scaffold25693-augustus-gene-0.3
scaffold25813_1	scaffold25813	805	4623	+	augustus_masked-scaffold25813-abinit-gene-0.0
scaffold26086_1	scaffold26086	3262	4656	+	maker-scaffold26086-snap-gene-0.2
scaffold26238_1	scaffold26238	3596	4609	+	augustus_masked-scaffold26238-abinit-gene-0.0
scaffold26252_1	scaffold26252	2096	2551	+	maker-scaffold26252-snap-gene-0.2
scaffold26478_1	scaffold26478	524	1153	+	snap_masked-scaffold26478-abinit-gene-0.3
scaffold26861_1	scaffold26861	29	2143	+	augustus_masked-scaffold26861-abinit-gene-0.0
scaffold27159_1	scaffold27159	898	3804	+	augustus_masked-scaffold27159-abinit-gene-0.0
scaffold27213_1	scaffold27213	435	3776	+	maker-scaffold27213-snap-gene-0.4
scaffold27723_1	scaffold27723	126	3553	+	snap_masked-scaffold27723-abinit-gene-0.1
scaffold28426_1	scaffold28426	1394	3232	+	augustus_masked-scaffold28426-abinit-gene-0.0
scaffold28838_1	scaffold28838	648	3850	+	augustus_masked-scaffold28838-abinit-gene-0.0
scaffold29797_1	scaffold29797	1711	4303	+	augustus_masked-scaffold29797-abinit-gene-0.0
scaffold30228_1	scaffold30228	3	2849	+	augustus_masked-scaffold30228-abinit-gene-0.0
scaffold30688_1	scaffold30688	853	3405	+	augustus_masked-scaffold30688-abinit-gene-0.0
scaffold30794_1	scaffold30794	719	3382	+	augustus_masked-scaffold30794-abinit-gene-0.0
scaffold30809_1	scaffold30809	733	2843	+	maker-scaffold30809-snap-gene-0.6
scaffold30869_1	scaffold30869	1175	3366	+	maker-scaffold30869-snap-gene-0.5
scaffold30888_1	scaffold30888	400	3342	+	snap_masked-scaffold30888-abinit-gene-0.1
scaffold31119_1	scaffold31119	2395	3294	+	snap_masked-scaffold31119-abinit-gene-0.1
scaffold31568_1	scaffold31568	21	3035	+	maker-scaffold31568-snap-gene-0.2
scaffold31861_1	scaffold31861	110	935	+	snap_masked-scaffold31861-abinit-gene-0.2
scaffold31981_1	scaffold31981	278	2917	+	maker-scaffold31981-augustus-gene-0.3
scaffold33225_1	scaffold33225	54	2303	+	augustus_masked-scaffold33225-abinit-gene-0.0
scaffold34856_1	scaffold34856	2012	2689	+	augustus_masked-scaffold34856-abinit-gene-0.0
scaffold36150_1	scaffold36150	1	2247	+	augustus_masked-scaffold36150-abinit-gene-0.0
scaffold37796_1	scaffold37796	404	1927	+	augustus_masked-scaffold37796-abinit-gene-0.0
scaffold38302_1	scaffold38302	2	2071	+	maker-scaffold38302-augustus-gene-0.3
scaffold38323_1	scaffold38323	2	724	+	maker-scaffold38323-augustus-gene-0.4
scaffold00060_3	scaffold00060	62816	63549	-	maker-scaffold00060-snap-gene-0.43
scaffold00060_4	scaffold00060	56615	56957	-	snap_masked-scaffold00060-abinit-gene-0.18
scaffold00200_1	scaffold00200	45938	46609	-	maker-scaffold00200-snap-gene-0.53
scaffold00210_1	scaffold00210	66526	67797	-	snap_masked-scaffold00210-abinit-gene-0.11
scaffold00210_2	scaffold00210	46780	51366	-	maker-scaffold00210-snap-gene-0.29
scaffold00251_2	scaffold00251	53286	56928	-	maker-scaffold00251-snap-gene-0.43
scaffold00251_3	scaffold00251	20096	23778	-	augustus_masked-scaffold00251-abinit-gene-0.3
scaffold00251_4	scaffold00251	85078	103733	-	maker-scaffold00251-snap-gene-1.27
scaffold00289_1	scaffold00289	66333	69308	-	augustus_masked-scaffold00289-abinit-gene-0.7
scaffold00333_1	scaffold00333	98847	103064	-	maker-scaffold00333-augustus-gene-1.15
scaffold00338_1	scaffold00338	42550	44811	-	augustus_masked-scaffold00338-abinit-gene-0.7
scaffold00338_2	scaffold00338	6883	10039	-	augustus_masked-scaffold00338-abinit-gene-0.2
scaffold00339_1	scaffold00339	64049	67825	-	augustus_masked-scaffold00339-abinit-gene-0.10
scaffold00441_1	scaffold00441	10282	12786	-	augustus_masked-scaffold00441-abinit-gene-0.2
scaffold00441_2	scaffold00441	1202	3171	-	maker-scaffold00441-snap-gene-0.45
scaffold00456_1	scaffold00456	41356	43168	-	maker-scaffold00456-snap-gene-0.37
scaffold00606_1	scaffold00606	78281	80824	-	augustus_masked-scaffold00606-abinit-gene-0.14
scaffold00747_1	scaffold00747	49455	52277	-	augustus_masked-scaffold00747-abinit-gene-0.8
scaffold00861_1	scaffold00861	42625	45453	-	augustus_masked-scaffold00861-abinit-gene-0.5
scaffold00861_2	scaffold00861	73016	75844	-	snap_masked-scaffold00861-abinit-gene-0.13
scaffold00941_1	scaffold00941	33285	45225	-	maker-scaffold00941-augustus-gene-0.31
scaffold00983_1	scaffold00983	82915	87791	-	maker-scaffold00983-augustus-gene-0.42
scaffold01074_1	scaffold01074	42678	44322	-	snap_masked-scaffold01074-abinit-gene-0.20
scaffold01210_1	scaffold01210	52975	57677	-	maker-scaffold01210-snap-gene-0.46
scaffold01215_1	scaffold01215	40	4868	-	maker-scaffold01215-snap-gene-0.39
scaffold01268_1	scaffold01268	80475	83240	-	snap_masked-scaffold01268-abinit-gene-0.16
scaffold01346_1	scaffold01346	990	5439	-	maker-scaffold01346-snap-gene-0.32
scaffold01358_1	scaffold01358	73741	78033	-	maker-scaffold01358-augustus-gene-0.17
scaffold01402_1	scaffold01402	14293	16988	-	maker-scaffold01402-snap-gene-0.54
scaffold01428_1	scaffold01428	45391	48436	-	augustus_masked-scaffold01428-abinit-gene-0.2
scaffold01531_1	scaffold01531	48821	54138	-	maker-scaffold01531-snap-gene-0.35
scaffold01534_1	scaffold01534	26364	27296	-	augustus_masked-scaffold01534-abinit-gene-0.2
scaffold01534_2	scaffold01534	57865	62672	-	maker-scaffold01534-augustus-gene-0.18
scaffold01542_1	scaffold01542	15815	21061	-	maker-scaffold01542-augustus-gene-0.45
scaffold01686_2	scaffold01686	9580	12296	-	snap_masked-scaffold01686-abinit-gene-0.17
scaffold01817_1	scaffold01817	10714	28028	-	maker-scaffold01817-snap-gene-0.41
scaffold01817_2	scaffold01817	36038	40300	-	augustus_masked-scaffold01817-abinit-gene-0.7
scaffold01817_3	scaffold01817	28079	29753	-	snap_masked-scaffold01817-abinit-gene-0.27
scaffold01857_1	scaffold01857	20617	23625	-	augustus_masked-scaffold01857-abinit-gene-0.2
scaffold01857_2	scaffold01857	63279	66997	-	augustus_masked-scaffold01857-abinit-gene-0.5
scaffold02090_1	scaffold02090	15094	16415	-	maker-scaffold02090-snap-gene-0.26
scaffold02108_1	scaffold02108	2105	4972	-	augustus_masked-scaffold02108-abinit-gene-0.0
scaffold02108_2	scaffold02108	19711	21864	-	maker-scaffold02108-snap-gene-0.18
scaffold02151_1	scaffold02151	59731	63011	-	augustus_masked-scaffold02151-abinit-gene-0.6
scaffold02257_1	scaffold02257	7680	11108	-	maker-scaffold02257-augustus-gene-0.35
scaffold02258_1	scaffold02258	18142	20991	-	augustus_masked-scaffold02258-abinit-gene-0.2
scaffold02258_2	scaffold02258	1097	3457	-	snap_masked-scaffold02258-abinit-gene-0.26
scaffold02258_3	scaffold02258	33035	43214	-	maker-scaffold02258-snap-gene-0.33
scaffold02437_1	scaffold02437	58267	61044	-	augustus_masked-scaffold02437-abinit-gene-0.18
scaffold02531_1	scaffold02531	28042	29181	-	snap_masked-scaffold02531-abinit-gene-0.8
scaffold02568_1	scaffold02568	45141	47783	-	snap_masked-scaffold02568-abinit-gene-0.28
scaffold02678_1	scaffold02678	26854	28946	-	snap_masked-scaffold02678-abinit-gene-0.26
scaffold02707_1	scaffold02707	1644	5003	-	snap_masked-scaffold02707-abinit-gene-0.9
scaffold02735_1	scaffold02735	23273	25355	-	snap_masked-scaffold02735-abinit-gene-0.26
scaffold02753_1	scaffold02753	48101	51119	-	maker-scaffold02753-augustus-gene-0.26
scaffold02887_1	scaffold02887	3212	6118	-	augustus_masked-scaffold02887-abinit-gene-0.1
scaffold02887_2	scaffold02887	53535	55649	-	augustus_masked-scaffold02887-abinit-gene-0.10
scaffold02887_3	scaffold02887	36030	36404	-	maker-scaffold02887-snap-gene-0.24
scaffold03047_1	scaffold03047	1993	6463	-	maker-scaffold03047-snap-gene-0.23
scaffold03056_1	scaffold03056	28845	29642	-	augustus_masked-scaffold03056-abinit-gene-0.2
scaffold03056_2	scaffold03056	28046	28833	-	maker-scaffold03056-snap-gene-0.17
scaffold03142_1	scaffold03142	24201	27355	-	snap_masked-scaffold03142-abinit-gene-0.14
scaffold03190_1	scaffold03190	6074	9505	-	augustus_masked-scaffold03190-abinit-gene-0.1
scaffold03190_2	scaffold03190	23877	24603	-	snap_masked-scaffold03190-abinit-gene-0.9
scaffold03247_1	scaffold03247	14242	17611	-	maker-scaffold03247-augustus-gene-0.20
scaffold03315_1	scaffold03315	13088	16738	-	augustus_masked-scaffold03315-abinit-gene-0.1
scaffold03435_1	scaffold03435	1582	6042	-	maker-scaffold03435-snap-gene-0.14
scaffold03442_1	scaffold03442	42368	46555	-	augustus_masked-scaffold03442-abinit-gene-0.8
scaffold03510_1	scaffold03510	42701	45991	-	augustus_masked-scaffold03510-abinit-gene-0.6
scaffold03510_2	scaffold03510	13816	16920	-	augustus_masked-scaffold03510-abinit-gene-0.0
scaffold03687_2	scaffold03687	29494	33357	-	augustus_masked-scaffold03687-abinit-gene-0.3
scaffold03762_1	scaffold03762	36024	39635	-	augustus_masked-scaffold03762-abinit-gene-0.6
scaffold03799_1	scaffold03799	23902	27369	-	augustus_masked-scaffold03799-abinit-gene-0.3
scaffold03817_1	scaffold03817	22011	25009	-	augustus_masked-scaffold03817-abinit-gene-0.5
scaffold04073_1	scaffold04073	35474	38317	-	augustus_masked-scaffold04073-abinit-gene-0.3
scaffold04204_1	scaffold04204	36471	39332	-	snap_masked-scaffold04204-abinit-gene-0.14
scaffold04241_2	scaffold04241	29801	34275	-	augustus_masked-scaffold04241-abinit-gene-0.6
scaffold04337_1	scaffold04337	33878	36913	-	augustus_masked-scaffold04337-abinit-gene-0.4
scaffold04379_1	scaffold04379	15554	24088	-	maker-scaffold04379-snap-gene-0.30
scaffold04387_1	scaffold04387	37135	46824	-	maker-scaffold04387-snap-gene-0.18
scaffold04387_2	scaffold04387	11927	13368	-	snap_masked-scaffold04387-abinit-gene-0.14
scaffold04650_1	scaffold04650	298	1650	-	snap_masked-scaffold04650-abinit-gene-0.8
scaffold04659_2	scaffold04659	10	882	-	maker-scaffold04659-snap-gene-0.12
scaffold04663_1	scaffold04663	1064	4167	-	maker-scaffold04663-augustus-gene-0.11
scaffold04713_1	scaffold04713	31543	34736	-	augustus_masked-scaffold04713-abinit-gene-0.9
scaffold04776_1	scaffold04776	33043	35317	-	maker-scaffold04776-snap-gene-0.13
scaffold04829_1	scaffold04829	10507	13050	-	snap_masked-scaffold04829-abinit-gene-0.7
scaffold04842_1	scaffold04842	11313	14847	-	maker-scaffold04842-augustus-gene-0.15
scaffold05115_1	scaffold05115	36199	37092	-	augustus_masked-scaffold05115-abinit-gene-0.9
scaffold05115_2	scaffold05115	10229	12427	-	maker-scaffold05115-snap-gene-0.26
scaffold05343_1	scaffold05343	4345	4970	-	maker-scaffold05343-augustus-gene-0.14
scaffold05354_1	scaffold05354	21614	22572	-	snap_masked-scaffold05354-abinit-gene-0.17
scaffold05623_1	scaffold05623	21415	22584	-	augustus_masked-scaffold05623-abinit-gene-0.3
scaffold05925_1	scaffold05925	25358	28252	-	augustus_masked-scaffold05925-abinit-gene-0.2
scaffold06194_1	scaffold06194	22082	25330	-	augustus_masked-scaffold06194-abinit-gene-0.5
scaffold06194_2	scaffold06194	2	1348	-	augustus_masked-scaffold06194-abinit-gene-0.0
scaffold06397_1	scaffold06397	31636	31863	-	snap_masked-scaffold06397-abinit-gene-0.4
scaffold06553_1	scaffold06553	28215	31035	-	maker-scaffold06553-snap-gene-0.12
scaffold06638_1	scaffold06638	30006	31877	-	augustus_masked-scaffold06638-abinit-gene-0.5
scaffold06744_1	scaffold06744	10203	13538	-	augustus_masked-scaffold06744-abinit-gene-0.0
scaffold06813_1	scaffold06813	18503	19624	-	augustus_masked-scaffold06813-abinit-gene-0.2
scaffold06918_1	scaffold06918	9884	12700	-	augustus_masked-scaffold06918-abinit-gene-0.0
scaffold07603_1	scaffold07603	6355	17922	-	maker-scaffold07603-augustus-gene-0.9
scaffold07726_1	scaffold07726	16661	17247	-	maker-scaffold07726-augustus-gene-0.25
scaffold07726_2	scaffold07726	24706	27051	-	maker-scaffold07726-snap-gene-0.30
scaffold07735_1	scaffold07735	9111	13252	-	maker-scaffold07735-augustus-gene-0.17
scaffold07864_1	scaffold07864	23738	26416	-	augustus_masked-scaffold07864-abinit-gene-0.10
scaffold07924_1	scaffold07924	20729	24030	-	augustus_masked-scaffold07924-abinit-gene-0.4
scaffold07924_1	scaffold07924	8157	9592	-	augustus_masked-scaffold07924-abinit-gene-0.3
scaffold08079_1	scaffold08079	1976	2956	-	snap_masked-scaffold08079-abinit-gene-0.10
scaffold08094_1	scaffold08094	4727	8760	-	augustus_masked-scaffold08094-abinit-gene-0.1
scaffold08218_1	scaffold08218	1040	5030	-	augustus_masked-scaffold08218-abinit-gene-0.0
scaffold08342_1	scaffold08342	6220	9705	-	maker-scaffold08342-snap-gene-0.3
scaffold08360_1	scaffold08360	20564	22318	-	snap_masked-scaffold08360-abinit-gene-0.4
scaffold08578_1	scaffold08578	15281	18808	-	augustus_masked-scaffold08578-abinit-gene-0.2
scaffold08729_1	scaffold08729	19842	22400	-	augustus_masked-scaffold08729-abinit-gene-0.3
scaffold08801_1	scaffold08801	1864	4626	-	augustus_masked-scaffold08801-abinit-gene-0.0
scaffold08839_1	scaffold08839	14105	15793	-	snap_masked-scaffold08839-abinit-gene-0.3
scaffold08966_1	scaffold08966	2767	7085	-	maker-scaffold08966-snap-gene-0.11
scaffold09054_1	scaffold09054	2371	8708	-	maker-scaffold09054-snap-gene-0.16
scaffold09136_1	scaffold09136	12813	20803	-	augustus_masked-scaffold09136-abinit-gene-0.2
scaffold09231_1	scaffold09231	20170	21351	-	maker-scaffold09231-snap-gene-0.16
scaffold09251_1	scaffold09251	21922	24825	-	augustus_masked-scaffold09251-abinit-gene-0.1
scaffold09442_1	scaffold09442	878	7517	-	maker-scaffold09442-augustus-gene-0.7
scaffold09691_1	scaffold09691	5689	6667	-	snap_masked-scaffold09691-abinit-gene-0.8
scaffold09818_1	scaffold09818	9618	13095	-	augustus_masked-scaffold09818-abinit-gene-0.1
scaffold09844_1	scaffold09844	16500	18025	-	snap_masked-scaffold09844-abinit-gene-0.2
scaffold09931_1	scaffold09931	107	1483	-	augustus_masked-scaffold09931-abinit-gene-0.0
scaffold10228_1	scaffold10228	18484	21773	-	maker-scaffold10228-snap-gene-0.6
scaffold10330_1	scaffold10330	7767	11502	-	augustus_masked-scaffold10330-abinit-gene-0.0
scaffold10405_1	scaffold10405	18303	19023	-	snap_masked-scaffold10405-abinit-gene-0.6
scaffold10420_1	scaffold10420	1094	8709	-	maker-scaffold10420-snap-gene-0.8
scaffold10467_1	scaffold10467	14507	17568	-	snap_masked-scaffold10467-abinit-gene-0.2
scaffold10542_1	scaffold10542	13713	15811	-	augustus_masked-scaffold10542-abinit-gene-0.1
scaffold10604_1	scaffold10604	10120	13029	-	augustus_masked-scaffold10604-abinit-gene-0.1
scaffold10731_1	scaffold10731	3686	14855	-	maker-scaffold10731-augustus-gene-0.9
scaffold10738_1	scaffold10738	10299	16194	-	augustus_masked-scaffold10738-abinit-gene-0.2
scaffold10783_1	scaffold10783	12686	13617	-	snap_masked-scaffold10783-abinit-gene-0.2
scaffold10950_1	scaffold10950	482	4028	-	augustus_masked-scaffold10950-abinit-gene-0.0
scaffold11205_1	scaffold11205	5377	6159	-	snap_masked-scaffold11205-abinit-gene-0.2
scaffold11205_2	scaffold11205	3411	5202	-	snap_masked-scaffold11205-abinit-gene-0.1
scaffold11262_1	scaffold11262	13015	14652	-	augustus_masked-scaffold11262-abinit-gene-0.3
scaffold11454_1	scaffold11454	198	2220	-	augustus_masked-scaffold11454-abinit-gene-0.0
scaffold11634_1	scaffold11634	4105	5121	-	augustus_masked-scaffold11634-abinit-gene-0.1
scaffold11678_1	scaffold11678	9667	14923	-	maker-scaffold11678-snap-gene-0.11
scaffold11714_1	scaffold11714	12050	15652	-	maker-scaffold11714-augustus-gene-0.5
scaffold11800_1	scaffold11800	11032	13030	-	maker-scaffold11800-snap-gene-0.10
scaffold11843_1	scaffold11843	13475	13762	-	snap_masked-scaffold11843-abinit-gene-0.7
scaffold12020_1	scaffold12020	3091	4262	-	maker-scaffold12020-snap-gene-0.9
scaffold12175_1	scaffold12175	4352	9956	-	augustus_masked-scaffold12175-abinit-gene-0.0
scaffold12427_1	scaffold12427	8492	10093	-	snap_masked-scaffold12427-abinit-gene-0.2
scaffold12470_1	scaffold12470	4891	15337	-	maker-scaffold12470-augustus-gene-0.6
scaffold12579_1	scaffold12579	12619	15643	-	maker-scaffold12579-snap-gene-0.10
scaffold12622_1	scaffold12622	11599	15748	-	maker-scaffold12622-snap-gene-0.6
scaffold12630_1	scaffold12630	11343	15367	-	snap_masked-scaffold12630-abinit-gene-0.2
scaffold12688_1	scaffold12688	11637	12495	-	snap_masked-scaffold12688-abinit-gene-0.6
scaffold12705_1	scaffold12705	13863	16862	-	maker-scaffold12705-snap-gene-0.9
scaffold12919_1	scaffold12919	845	4465	-	snap_masked-scaffold12919-abinit-gene-0.3
scaffold12940_1	scaffold12940	11175	14843	-	snap_masked-scaffold12940-abinit-gene-0.1
scaffold13325_1	scaffold13325	3390	8906	-	snap_masked-scaffold13325-abinit-gene-0.5
scaffold13338_1	scaffold13338	637	4278	-	snap_masked-scaffold13338-abinit-gene-0.1
scaffold13343_1	scaffold13343	3464	5776	-	maker-scaffold13343-snap-gene-0.6
scaffold13437_1	scaffold13437	6463	9366	-	augustus_masked-scaffold13437-abinit-gene-0.2
scaffold13626_1	scaffold13626	8029	10638	-	augustus_masked-scaffold13626-abinit-gene-0.1
scaffold13681_1	scaffold13681	10657	14450	-	maker-scaffold13681-snap-gene-0.11
scaffold13683_1	scaffold13683	9133	12561	-	augustus_masked-scaffold13683-abinit-gene-0.1
scaffold13752_1	scaffold13752	1	1401	-	augustus_masked-scaffold13752-abinit-gene-0.0
scaffold13752_2	scaffold13752	21085	21678	-	augustus_masked-scaffold13752-abinit-gene-0.2
scaffold13807_1	scaffold13807	9599	13954	-	maker-scaffold13807-snap-gene-0.7
scaffold14862_1	scaffold14862	11504	14324	-	augustus_masked-scaffold14862-abinit-gene-0.1
scaffold15096_1	scaffold15096	7782	9427	-	maker-scaffold15096-snap-gene-0.9
scaffold15096_2	scaffold15096	9471	10395	-	maker-scaffold15096-snap-gene-0.10
scaffold15321_1	scaffold15321	7090	9384	-	augustus_masked-scaffold15321-abinit-gene-0.0
scaffold15386_1	scaffold15386	3255	4019	-	augustus_masked-scaffold15386-abinit-gene-0.1
scaffold15386_2	scaffold15386	597	3074	-	augustus_masked-scaffold15386-abinit-gene-0.0
scaffold15424_1	scaffold15424	841	6322	-	maker-scaffold15424-snap-gene-0.9
scaffold15635_1	scaffold15635	9255	11581	-	snap_masked-scaffold15635-abinit-gene-0.2
scaffold16102_1	scaffold16102	1541	4844	-	maker-scaffold16102-snap-gene-0.8
scaffold16119_1	scaffold16119	6134	6958	-	maker-scaffold16119-snap-gene-0.10
scaffold16383_1	scaffold16383	10258	13905	-	augustus_masked-scaffold16383-abinit-gene-0.1
scaffold16431_1	scaffold16431	9395	10120	-	augustus_masked-scaffold16431-abinit-gene-0.2
scaffold16431_2	scaffold16431	6464	9111	-	augustus_masked-scaffold16431-abinit-gene-0.1
scaffold16528_1	scaffold16528	642	3212	-	augustus_masked-scaffold16528-abinit-gene-0.0
scaffold16625_1	scaffold16625	2319	5967	-	maker-scaffold16625-snap-gene-0.3
scaffold16862_1	scaffold16862	3523	5481	-	maker-scaffold16862-snap-gene-0.5
scaffold16910_1	scaffold16910	2123	2828	-	snap_masked-scaffold16910-abinit-gene-0.2
scaffold16923_1	scaffold16923	1786	4032	-	maker-scaffold16923-augustus-gene-0.6
scaffold17089_1	scaffold17089	6616	8276	-	snap_masked-scaffold17089-abinit-gene-0.2
scaffold17226_1	scaffold17226	7087	9886	-	maker-scaffold17226-snap-gene-0.3
scaffold17240_1	scaffold17240	989	3523	-	augustus_masked-scaffold17240-abinit-gene-0.0
scaffold17713_1	scaffold17713	7279	9092	-	snap_masked-scaffold17713-abinit-gene-0.2
scaffold18003_1	scaffold18003	2051	5797	-	augustus_masked-scaffold18003-abinit-gene-0.0
scaffold18134_1	scaffold18134	6284	6967	-	snap_masked-scaffold18134-abinit-gene-0.4
scaffold18165_1	scaffold18165	6381	9125	-	maker-scaffold18165-augustus-gene-0.5
scaffold18196_1	scaffold18196	2635	4747	-	maker-scaffold18196-snap-gene-0.6
scaffold18203_1	scaffold18203	2179	3695	-	snap_masked-scaffold18203-abinit-gene-0.5
scaffold18224_1	scaffold18224	5672	7912	-	augustus_masked-scaffold18224-abinit-gene-0.0
scaffold18444_1	scaffold18444	1174	5334	-	snap_masked-scaffold18444-abinit-gene-0.3
scaffold18548_1	scaffold18548	2331	3535	-	snap_masked-scaffold18548-abinit-gene-0.1
scaffold18668_1	scaffold18668	6964	8614	-	snap_masked-scaffold18668-abinit-gene-0.1
scaffold18672_1	scaffold18672	5191	8146	-	snap_masked-scaffold18672-abinit-gene-0.2
scaffold18963_1	scaffold18963	35	3310	-	maker-scaffold18963-snap-gene-0.6
scaffold19024_1	scaffold19024	5875	7026	-	augustus_masked-scaffold19024-abinit-gene-0.2
scaffold19188_1	scaffold19188	1626	5622	-	maker-scaffold19188-snap-gene-0.4
scaffold19375_1	scaffold19375	1973	4657	-	augustus_masked-scaffold19375-abinit-gene-0.0
scaffold19502_1	scaffold19502	368	5422	-	augustus_masked-scaffold19502-abinit-gene-0.0
scaffold19615_1	scaffold19615	1835	2653	-	augustus_masked-scaffold19615-abinit-gene-0.1
scaffold19984_1	scaffold19984	2954	4146	-	maker-scaffold19984-snap-gene-0.8
scaffold20308_1	scaffold20308	191	5452	-	augustus_masked-scaffold20308-abinit-gene-0.0
scaffold20425_1	scaffold20425	4312	7353	-	augustus_masked-scaffold20425-abinit-gene-0.1
scaffold20758_1	scaffold20758	2540	3307	-	snap_masked-scaffold20758-abinit-gene-0.2
scaffold21100_1	scaffold21100	1	3103	-	maker-scaffold21100-augustus-gene-0.2
scaffold21169_1	scaffold21169	1	3471	-	maker-scaffold21169-augustus-gene-0.4
scaffold21296_1	scaffold21296	202	2751	-	augustus_masked-scaffold21296-abinit-gene-0.0
scaffold21475_1	scaffold21475	1293	2809	-	snap_masked-scaffold21475-abinit-gene-0.2
scaffold22012_1	scaffold22012	989	6382	-	maker-scaffold22012-snap-gene-0.3
scaffold22600_1	scaffold22600	43	6053	-	maker-scaffold22600-augustus-gene-0.6
scaffold22898_1	scaffold22898	395	3697	-	augustus_masked-scaffold22898-abinit-gene-0.0
scaffold23092_1	scaffold23092	406	2952	-	augustus_masked-scaffold23092-abinit-gene-0.0
scaffold23201_1	scaffold23201	3855	5468	-	snap_masked-scaffold23201-abinit-gene-0.1
scaffold23331_1	scaffold23331	2406	6177	-	maker-scaffold23331-snap-gene-0.3
scaffold23485_1	scaffold23485	2287	3372	-	augustus_masked-scaffold23485-abinit-gene-0.1
scaffold23648_1	scaffold23648	1212	3904	-	maker-scaffold23648-snap-gene-0.4
scaffold23784_1	scaffold23784	535	3919	-	augustus_masked-scaffold23784-abinit-gene-0.0
scaffold24054_1	scaffold24054	1480	1854	-	snap_masked-scaffold24054-abinit-gene-0.1
scaffold24054_2	scaffold24054	226	1392	-	maker-scaffold24054-snap-gene-0.4
scaffold24175_1	scaffold24175	87	3740	-	augustus_masked-scaffold24175-abinit-gene-0.0
scaffold24233_1	scaffold24233	934	3729	-	snap_masked-scaffold24233-abinit-gene-0.2
scaffold24388_1	scaffold24388	1192	5231	-	maker-scaffold24388-snap-gene-0.4
scaffold24632_1	scaffold24632	2246	4303	-	maker-scaffold24632-snap-gene-0.3
scaffold25034_1	scaffold25034	713	1453	-	snap_masked-scaffold25034-abinit-gene-0.1
scaffold25078_1	scaffold25078	2685	4506	-	snap_masked-scaffold25078-abinit-gene-0.1
scaffold25883_1	scaffold25883	213	4208	-	augustus_masked-scaffold25883-abinit-gene-0.0
scaffold26136_1	scaffold26136	544	3371	-	maker-scaffold26136-augustus-gene-0.4
scaffold26443_1	scaffold26443	348	4217	-	maker-scaffold26443-augustus-gene-0.2
scaffold26530_1	scaffold26530	1515	2461	-	maker-scaffold26530-snap-gene-0.5
scaffold26735_1	scaffold26735	2433	3650	-	snap_masked-scaffold26735-abinit-gene-0.2
scaffold27151_1	scaffold27151	82	2772	-	snap_masked-scaffold27151-abinit-gene-0.1
scaffold27352_1	scaffold27352	122	3544	-	augustus_masked-scaffold27352-abinit-gene-0.0
scaffold27444_1	scaffold27444	2456	4177	-	augustus_masked-scaffold27444-abinit-gene-0.1
scaffold27497_1	scaffold27497	24	1427	-	snap_masked-scaffold27497-abinit-gene-0.1
scaffold27745_1	scaffold27745	3618	4130	-	snap_masked-scaffold27745-abinit-gene-0.3
scaffold27783_1	scaffold27783	287	3628	-	augustus_masked-scaffold27783-abinit-gene-0.0
scaffold27948_1	scaffold27948	76	576	-	snap_masked-scaffold27948-abinit-gene-0.1
scaffold27982_1	scaffold27982	2580	3482	-	augustus_masked-scaffold27982-abinit-gene-0.0
scaffold28441_1	scaffold28441	505	4244	-	maker-scaffold28441-snap-gene-0.4
scaffold28559_1	scaffold28559	333	2888	-	augustus_masked-scaffold28559-abinit-gene-0.0
scaffold29297_1	scaffold29297	107	3720	-	maker-scaffold29297-augustus-gene-0.3
scaffold29394_1	scaffold29394	973	3447	-	augustus_masked-scaffold29394-abinit-gene-0.0
scaffold29438_1	scaffold29438	816	1956	-	maker-scaffold29438-snap-gene-0.0
scaffold29519_1	scaffold29519	1486	2151	-	augustus_masked-scaffold29519-abinit-gene-0.0
scaffold29608_1	scaffold29608	625	3321	-	augustus_masked-scaffold29608-abinit-gene-0.0
scaffold29756_1	scaffold29756	328	1631	-	maker-scaffold29756-snap-gene-0.4
scaffold30364_1	scaffold30364	1	576	-	augustus_masked-scaffold30364-abinit-gene-0.0
scaffold30375_1	scaffold30375	760	3470	-	augustus_masked-scaffold30375-abinit-gene-0.0
scaffold30751_1	scaffold30751	432	3386	-	augustus_masked-scaffold30751-abinit-gene-0.0
scaffold31976_1	scaffold31976	1715	3135	-	maker-scaffold31976-snap-gene-0.4
scaffold33008_1	scaffold33008	1029	2710	-	snap_masked-scaffold33008-abinit-gene-0.1
scaffold33466_1	scaffold33466	11	817	-	augustus_masked-scaffold33466-abinit-gene-0.0
scaffold34254_1	scaffold34254	795	2966	-	augustus_masked-scaffold34254-abinit-gene-0.0
scaffold34391_1	scaffold34391	573	2549	-	maker-scaffold34391-augustus-gene-0.2
scaffold35169_1	scaffold35169	754	2586	-	maker-scaffold35169-augustus-gene-0.3
scaffold35901_1	scaffold35901	182	1802	-	snap_masked-scaffold35901-abinit-gene-0.1
scaffold36469_1	scaffold36469	295	2199	-	augustus_masked-scaffold36469-abinit-gene-0.0
scaffold36520_1	scaffold36520	448	2448	-	augustus_masked-scaffold36520-abinit-gene-0.0
scaffold38814_1	scaffold38814	1016	2196	-	maker-scaffold38814-snap-gene-0.2
scaffold38981_1	scaffold38981	94	1887	-	augustus_masked-scaffold38981-abinit-gene-0.0
scaffold39907_1	scaffold39907	739	2029	-	maker-scaffold39907-augustus-gene-0.2
Web Signal Scan Program
Database Searched: PLACE
This is the sequence you submitted
>scaffold00004_1 , 1001 bases, 262CAF02 checksum.
GGGTACCCACCACTACTACACTTGTTATTGTTGTAGCATTGAATAGTGTG
GGCTGCTTGCCGTAGAGTGCGCCTTCCACTTCCTTTCCTCTAATCCTTTC
TTTCTTTAAAGTTTGAACAGGAAAAGGAATCAGAATGCCTTCGCTACACT
CCAAAAATAAAGCAAAAAAGTGCGTACCTAATAAATTTCTTCATCTTTCC
CTGCTGGGTGGGTGTGAAAGCTTTAAAGTGAATCAGATAGGTGAGCAAAA
CGACACTCCAAAAAATATTTTTTATATTACATTGCGCGTTTGGACCACCA
ACTATGAAAGTAGTAGTCAGTTCTCACTTCAGCCACCTCCTTTCCCAATT
TTCTCTATTAAAAGTCTTTGCGTACCCAATAAATTTCTTCATCTATTCCT
ATTGGGTGGGTGTGAAAGTTTTAAAGTGAATCAGATAGGTGAGCAAAACG
ACACTCCAAAAAATATTTTTTATATTACATTATGCGTTTGGACCACCAAC
TATGAAAGTAGTAGTCAGTTCTCACTTCAGCCACCTCCTTTCCCAATTTT
CTCTATTAAAAGTCTTTGCGTACCCAATAAATTTCTTCATCTTTTCCTAC
TGGGTGGGTGTGAAAGTTTTAAAGTGAATCAGATAGGTGAGCAAAACGAC
ACTCCAAAAAATATTTTTTATATTACATTACGCGTTTGGACCACCAACTA
TGAAAGTAGTAGTCAGTTCTCACTTCAGCCACCTCCTTCCCCAATTTTCT
CTATTAAAAGTCTCTACCTTTCTCACTTCACTTCAGCTGCCTCATTATTT
CTTTTCTTTTCTTCTCCGTGACTAGAGGCATATCTCTGTTCTTTCTTCAA
TTCAGAATCTCAGATAGAAAAATCACTGCAGAGGCATGGTGGCAGGCTCA
AGCATTATGAGATATACTCTGGCTCCTGCTATGGTGTAGCCACGATAGGT
TTGTCTGTCTAGATCCTTTTGCTTATTCAAAATATTTTCAATTTCCGGCA
T
RESULTS OF YOUR SIGNAL SCAN SEARCH REQUEST
../../tmp/sigscan//signaldone.17786: 1001 base pairs
Signal Database File: user.dat
Factor or Site Name Loc.(Str.) Signal Sequence SITE #
_____________________________________________________________________________________
ABRERATCAL site 680 (-) MACGYGB S000507
ABRERATCAL site 284 (-) MACGYGB S000507
ANAERO2CONSENSUS site 52 (-) AGCAGC S000478
ARR1AT site 92 (-) NGATT S000454
ARR1AT site 128 (-) NGATT S000454
ARR1AT site 231 (-) NGATT S000454
ARR1AT site 429 (-) NGATT S000454
ARR1AT site 627 (-) NGATT S000454
ARR1AT site 856 (-) NGATT S000454
ARR1AT site 871 (-) NGATT S000454
BOXIINTPATPB site 864 (+) ATAGAA S000296
CAATBOX1 site 346 (+) CAAT S000028
CAATBOX1 site 377 (+) CAAT S000028
CAATBOX1 site 544 (+) CAAT S000028
CAATBOX1 site 575 (+) CAAT S000028
CAATBOX1 site 742 (+) CAAT S000028
CAATBOX1 site 848 (+) CAAT S000028
CAATBOX1 site 989 (+) CAAT S000028
CAATBOX1 site 27 (-) CAAT S000028
CAATBOX1 site 38 (-) CAAT S000028
CAATBOX1 site 281 (-) CAAT S000028
CAATBOX1 site 401 (-) CAAT S000028
CACTFTPPCA1 site 11 (+) YACT S000449
CACTFTPPCA1 site 19 (+) YACT S000449
CACTFTPPCA1 site 77 (+) YACT S000449
CACTFTPPCA1 site 147 (+) YACT S000449
CACTFTPPCA1 site 254 (+) YACT S000449
CACTFTPPCA1 site 325 (+) YACT S000449
CACTFTPPCA1 site 452 (+) YACT S000449
CACTFTPPCA1 site 523 (+) YACT S000449
CACTFTPPCA1 site 650 (+) YACT S000449
CACTFTPPCA1 site 721 (+) YACT S000449
CACTFTPPCA1 site 774 (+) YACT S000449
CACTFTPPCA1 site 779 (+) YACT S000449
CACTFTPPCA1 site 874 (+) YACT S000449
CACTFTPPCA1 site 14 (+) YACT S000449
CACTFTPPCA1 site 598 (+) YACT S000449
CACTFTPPCA1 site 915 (+) YACT S000449
CACTFTPPCA1 site 45 (-) YACT S000449
CACTFTPPCA1 site 66 (-) YACT S000449
CACTFTPPCA1 site 169 (-) YACT S000449
CACTFTPPCA1 site 227 (-) YACT S000449
CACTFTPPCA1 site 309 (-) YACT S000449
CACTFTPPCA1 site 312 (-) YACT S000449
CACTFTPPCA1 site 425 (-) YACT S000449
CACTFTPPCA1 site 507 (-) YACT S000449
CACTFTPPCA1 site 510 (-) YACT S000449
CACTFTPPCA1 site 623 (-) YACT S000449
CACTFTPPCA1 site 705 (-) YACT S000449
CACTFTPPCA1 site 708 (-) YACT S000449
CARGCW8GAT site 355 (+) CWWWWWWWWG S000431
CARGCW8GAT site 553 (+) CWWWWWWWWG S000431
CARGCW8GAT site 751 (+) CWWWWWWWWG S000431
CARGCW8GAT site 355 (-) CWWWWWWWWG S000431
CARGCW8GAT site 553 (-) CWWWWWWWWG S000431
CARGCW8GAT site 751 (-) CWWWWWWWWG S000431
CCAATBOX1 site 345 (+) CCAAT S000030
CCAATBOX1 site 376 (+) CCAAT S000030
CCAATBOX1 site 543 (+) CCAAT S000030
CCAATBOX1 site 574 (+) CCAAT S000030
CCAATBOX1 site 741 (+) CCAAT S000030
CCAATBOX1 site 401 (-) CCAAT S000030
CGCGBOXAT site 680 (+) VCGCGB S000501
CGCGBOXAT site 284 (+) VCGCGB S000501
CGCGBOXAT site 680 (-) VCGCGB S000501
CGCGBOXAT site 284 (-) VCGCGB S000501
CIACADIANLELHC site 944 (-) CAANNNNATC S000252
CIACADIANLELHC site 962 (-) CAANNNNATC S000252
CPBCSPOR site 178 (-) TATTAG S000491
CURECORECR site 3 (+) GTAC S000493
CURECORECR site 174 (+) GTAC S000493
CURECORECR site 372 (+) GTAC S000493
CURECORECR site 570 (+) GTAC S000493
CURECORECR site 3 (-) GTAC S000493
CURECORECR site 174 (-) GTAC S000493
CURECORECR site 372 (-) GTAC S000493
CURECORECR site 570 (-) GTAC S000493
DOFCOREZM site 108 (+) AAAG S000265
DOFCOREZM site 123 (+) AAAG S000265
DOFCOREZM site 159 (+) AAAG S000265
DOFCOREZM site 167 (+) AAAG S000265
DOFCOREZM site 217 (+) AAAG S000265
DOFCOREZM site 225 (+) AAAG S000265
DOFCOREZM site 307 (+) AAAG S000265
DOFCOREZM site 361 (+) AAAG S000265
DOFCOREZM site 415 (+) AAAG S000265
DOFCOREZM site 423 (+) AAAG S000265
DOFCOREZM site 505 (+) AAAG S000265
DOFCOREZM site 559 (+) AAAG S000265
DOFCOREZM site 613 (+) AAAG S000265
DOFCOREZM site 621 (+) AAAG S000265
DOFCOREZM site 703 (+) AAAG S000265
DOFCOREZM site 757 (+) AAAG S000265
DOFCOREZM site 83 (-) AAAG S000265
DOFCOREZM site 96 (-) AAAG S000265
DOFCOREZM site 100 (-) AAAG S000265
DOFCOREZM site 104 (-) AAAG S000265
DOFCOREZM site 195 (-) AAAG S000265
DOFCOREZM site 221 (-) AAAG S000265
DOFCOREZM site 340 (-) AAAG S000265
DOFCOREZM site 366 (-) AAAG S000265
DOFCOREZM site 538 (-) AAAG S000265
DOFCOREZM site 564 (-) AAAG S000265
DOFCOREZM site 591 (-) AAAG S000265
DOFCOREZM site 768 (-) AAAG S000265
DOFCOREZM site 801 (-) AAAG S000265
DOFCOREZM site 806 (-) AAAG S000265
DOFCOREZM site 841 (-) AAAG S000265
DOFCOREZM site 966 (-) AAAG S000265
DPBFCOREDCDC3 site 18 (+) ACACNNG S000292
EBOXBNNAPA site 19 (+) CANNTG S000144
EBOXBNNAPA site 784 (+) CANNTG S000144
EBOXBNNAPA site 19 (-) CANNTG S000144
EBOXBNNAPA site 784 (-) CANNTG S000144
GAREAT site 21 (-) TAACAAR S000439
GATABOX site 236 (+) GATA S000039
GATABOX site 434 (+) GATA S000039
GATABOX site 632 (+) GATA S000039
GATABOX site 863 (+) GATA S000039
GATABOX site 911 (+) GATA S000039
GATABOX site 944 (+) GATA S000039
GATABOX site 831 (-) GATA S000039
GT1CONSENSUS site 120 (+) GRWAAW S000198
GT1CONSENSUS site 867 (+) GRWAAW S000198
GT1CONSENSUS site 348 (-) GRWAAW S000198
GT1CONSENSUS site 546 (-) GRWAAW S000198
GT1CONSENSUS site 744 (-) GRWAAW S000198
GT1CONSENSUS site 984 (-) GRWAAW S000198
GT1CONSENSUS site 991 (-) GRWAAW S000198
GT1CONSENSUS site 592 (-) GRWAAW S000198
GT1GMSCAM4 site 867 (+) GAAAAA S000453
GTGANTG10 site 214 (+) GTGA S000378
GTGANTG10 site 228 (+) GTGA S000378
GTGANTG10 site 241 (+) GTGA S000378
GTGANTG10 site 412 (+) GTGA S000378
GTGANTG10 site 426 (+) GTGA S000378
GTGANTG10 site 439 (+) GTGA S000378
GTGANTG10 site 610 (+) GTGA S000378
GTGANTG10 site 624 (+) GTGA S000378
GTGANTG10 site 637 (+) GTGA S000378
GTGANTG10 site 818 (+) GTGA S000378
GTGANTG10 site 324 (-) GTGA S000378
GTGANTG10 site 522 (-) GTGA S000378
GTGANTG10 site 720 (-) GTGA S000378
GTGANTG10 site 773 (-) GTGA S000378
GTGANTG10 site 778 (-) GTGA S000378
GTGANTG10 site 873 (-) GTGA S000378
INRNTPSADB site 323 (+) YTCANTYY S000395
INRNTPSADB site 521 (+) YTCANTYY S000395
INRNTPSADB site 719 (+) YTCANTYY S000395
INRNTPSADB site 772 (+) YTCANTYY S000395
INRNTPSADB site 777 (+) YTCANTYY S000395
INRNTPSADB site 846 (+) YTCANTYY S000395
INRNTPSADB site 987 (+) YTCANTYY S000395
INRNTPSADB site 225 (-) YTCANTYY S000395
INRNTPSADB site 423 (-) YTCANTYY S000395
INRNTPSADB site 621 (-) YTCANTYY S000395
MYCCONSENSUSAT site 19 (+) CANNTG S000407
MYCCONSENSUSAT site 784 (+) CANNTG S000407
MYCCONSENSUSAT site 19 (-) CANNTG S000407
MYCCONSENSUSAT site 784 (-) CANNTG S000407
NODCON1GM site 193 (-) AAAGAT S000461
NODCON1GM site 589 (-) AAAGAT S000461
NTBBF1ARROLB site 107 (-) ACTTTA S000273
NTBBF1ARROLB site 224 (-) ACTTTA S000273
NTBBF1ARROLB site 422 (-) ACTTTA S000273
NTBBF1ARROLB site 620 (-) ACTTTA S000273
OSE1ROOTNODULE site 193 (-) AAAGAT S000467
OSE1ROOTNODULE site 589 (-) AAAGAT S000467
POLASIG1 site 156 (+) AATAAA S000080
POLASIG1 site 180 (+) AATAAA S000080
POLASIG1 site 378 (+) AATAAA S000080
POLASIG1 site 576 (+) AATAAA S000080
POLASIG3 site 794 (-) AATAAT S000088
POLLEN1LELAT52 site 866 (+) AGAAA S000245
POLLEN1LELAT52 site 97 (-) AGAAA S000245
POLLEN1LELAT52 site 101 (-) AGAAA S000245
POLLEN1LELAT52 site 186 (-) AGAAA S000245
POLLEN1LELAT52 site 350 (-) AGAAA S000245
POLLEN1LELAT52 site 384 (-) AGAAA S000245
POLLEN1LELAT52 site 548 (-) AGAAA S000245
POLLEN1LELAT52 site 582 (-) AGAAA S000245
POLLEN1LELAT52 site 746 (-) AGAAA S000245
POLLEN1LELAT52 site 769 (-) AGAAA S000245
POLLEN1LELAT52 site 798 (-) AGAAA S000245
POLLEN1LELAT52 site 803 (-) AGAAA S000245
POLLEN1LELAT52 site 808 (-) AGAAA S000245
POLLEN1LELAT52 site 842 (-) AGAAA S000245
PYRIMIDINEBOXOSRAMY1A site 965 (+) CCTTTT S000259
PYRIMIDINEBOXOSRAMY1A site 122 (-) CCTTTT S000259
RAV1AAT site 29 (-) CAACA S000314
ROOTMOTIFTAPOX1 site 265 (+) ATATT S000098
ROOTMOTIFTAPOX1 site 274 (+) ATATT S000098
ROOTMOTIFTAPOX1 site 463 (+) ATATT S000098
ROOTMOTIFTAPOX1 site 472 (+) ATATT S000098
ROOTMOTIFTAPOX1 site 661 (+) ATATT S000098
ROOTMOTIFTAPOX1 site 670 (+) ATATT S000098
ROOTMOTIFTAPOX1 site 982 (+) ATATT S000098
ROOTMOTIFTAPOX1 site 264 (-) ATATT S000098
ROOTMOTIFTAPOX1 site 462 (-) ATATT S000098
ROOTMOTIFTAPOX1 site 660 (-) ATATT S000098
ROOTMOTIFTAPOX1 site 981 (-) ATATT S000098
SEF4MOTIFGM7S site 152 (-) RTTTTTR S000103
SITEIIATCYTC site 49 (+) TGGGCY S000474
SORLIP1AT site 332 (+) GCCAC S000482
SORLIP1AT site 530 (+) GCCAC S000482
SORLIP1AT site 728 (+) GCCAC S000482
SORLIP1AT site 939 (+) GCCAC S000482
SORLIP1AT site 889 (-) GCCAC S000482
SURECOREATSULTR11 site 760 (-) GAGAC S000499
TAAAGSTKST1 site 107 (+) TAAAG S000387
TAAAGSTKST1 site 158 (+) TAAAG S000387
TAAAGSTKST1 site 224 (+) TAAAG S000387
TAAAGSTKST1 site 422 (+) TAAAG S000387
TAAAGSTKST1 site 620 (+) TAAAG S000387
TAAAGSTKST1 site 104 (-) TAAAG S000387
TAAAGSTKST1 site 221 (-) TAAAG S000387
TATABOX5 site 795 (+) TTATTT S000203
TATABOX5 site 155 (-) TTATTT S000203
WBOXHVISO1 site 819 (+) TGACT S000442
WBOXHVISO1 site 315 (-) TGACT S000442
WBOXHVISO1 site 513 (-) TGACT S000442
WBOXHVISO1 site 711 (-) TGACT S000442
WBOXNTCHN48 site 315 (-) CTGACY S000508
WBOXNTCHN48 site 513 (-) CTGACY S000508
WBOXNTCHN48 site 711 (-) CTGACY S000508
WBOXNTERF3 site 819 (+) TGACY S000457
WBOXNTERF3 site 315 (-) TGACY S000457
WBOXNTERF3 site 513 (-) TGACY S000457
WBOXNTERF3 site 711 (-) TGACY S000457
WRKY71OS site 819 (+) TGAC S000447
WRKY71OS site 316 (-) TGAC S000447
WRKY71OS site 514 (-) TGAC S000447
WRKY71OS site 712 (-) TGAC S000447
-------------------------------------------
o If you use this program in published research, please cite:
- Higo, K., Y. Ugawa, M. Iwamoto and T. Korenaga (1999) Plant cis-acting
regulatory DNA elements (PLACE) database:1999. Nucleic Acids Research
Vol.27 No.1 pp. 297-300.
- Prestridge, D.S. (1991) SIGNAL SCAN: A computer program that scans DNA
sequences for eukaryotic transcriptional elements. CABIOS 7, 203-206.
Web Signal Scan Program
Database Searched: PLACE
This is the sequence you submitted
>scaffold00251_1, 1001 bases, DCC1C7EB checksum.
AAAATCATTTTTCCAATAGGAACATTTTCTACATTTGAACACGCCCGAAT
CACTGCGGAAAAGCAATACTCATTTGGGCAAAGCCCATTTTCAAGCATTT
GAAGAAACGTGACAATGGATTCAGTTCCCATATCATTATTTGCATAACAA
GAAACCATTAGCAGTCGGTGAAACCAAGTCTCTCAAATCCCCCCATATCA
TCAAAAATGGATTTTGCTTTAGCCCAACCCCCACTTTTTGAGTACAAGCT
GAGGAGAGAATTGAGAATGAGAGAGTCGATGTGGAGTTAGGAGTGAGTTA
GTGGGTGTGAAGACGCCTCCCCTTAGTTCCCCTAAATGTTTTTTTTTTTA
ATAACAGTTTTTTTTTTCTTTTAATTTCGAAATTTATTAAAAAAAAGCCA
AAACGACGGCAGCAAATAACTGAGATCTAACGGAGTATCAAATTGACAAC
AATTGAAAGTTAGAAGACTAAAATGACAAAACTGAAAGTTAGAGGATTGA
AATGAAAAAAGCTGAAAGTTAGAGAGTCTGTTTTGAATTTTTGCCTTTTT
ATTATATATTTTTTTCTTTCTTTTATTGCCTTTCAATTCTCTTTCTTTTC
CGCGAAGGAAACATAAAGAAAATGTGAGAAGAAATTGAGGGGTTAATTTT
TTATTTTCGGTTCCGTTTCCTTACGAGCACAAAGAAACTGAGAAGAAATT
GAAGGGTTTACTTTTACTTTGTATTTCCTGCTCCATTTCCTTATGAGCAC
AAAGAAACTGAGAAGAAATTGAAAGGCTTACTTTTACGTACTTCGTATTT
TCTGTTTCGTTTCCTCATCGGAGCTACAATGTTTTATAGTTTTTGTAGTA
TATAAGTGTTTATTTTGGCTTTGTAATTGTCAGGCTGCACTGCTAGTTTA
GTTTACTTGTGCCGTGTTGCGCTCTTTCATTTGTTTGAATAACATTCTAA
TTCATCCTGAAAAAAAATAAATAAATAAACAGAAAAAGAAAGCTAAGTTA
T
RESULTS OF YOUR SIGNAL SCAN SEARCH REQUEST
../../tmp/sigscan//signaldone.17786: 1001 base pairs
Signal Database File: user.dat
Factor or Site Name Loc.(Str.) Signal Sequence SITE #
_____________________________________________________________________________________
ABRELATERD1 site 107 (+) ACGTG S000414
ACGTABOX site 785 (+) TACGTA S000130
ACGTABOX site 785 (-) TACGTA S000130
ACGTATERD1 site 107 (+) ACGT S000415
ACGTATERD1 site 786 (+) ACGT S000415
ACGTATERD1 site 107 (-) ACGT S000415
ACGTATERD1 site 786 (-) ACGT S000415
ANAERO1CONSENSUS site 930 (-) AAACAAA S000477
ARR1AT site 117 (+) NGATT S000454
ARR1AT site 209 (+) NGATT S000454
ARR1AT site 494 (+) NGATT S000454
ARR1AT site 3 (-) NGATT S000454
ARR1AT site 48 (-) NGATT S000454
ARR1AT site 186 (-) NGATT S000454
BIHD1OS site 878 (+) TGTCA S000498
BIHD1OS site 110 (-) TGTCA S000498
BIHD1OS site 444 (-) TGTCA S000498
BIHD1OS site 474 (-) TGTCA S000498
CAATBOX1 site 14 (+) CAAT S000028
CAATBOX1 site 64 (+) CAAT S000028
CAATBOX1 site 113 (+) CAAT S000028
CAATBOX1 site 450 (+) CAAT S000028
CAATBOX1 site 584 (+) CAAT S000028
CAATBOX1 site 827 (+) CAAT S000028
CAATBOX1 site 260 (-) CAAT S000028
CAATBOX1 site 442 (-) CAAT S000028
CAATBOX1 site 452 (-) CAAT S000028
CAATBOX1 site 496 (-) CAAT S000028
CAATBOX1 site 575 (-) CAAT S000028
CAATBOX1 site 634 (-) CAAT S000028
CAATBOX1 site 698 (-) CAAT S000028
CAATBOX1 site 768 (-) CAAT S000028
CAATBOX1 site 876 (-) CAAT S000028
CACTFTPPCA1 site 51 (+) YACT S000449
CACTFTPPCA1 site 232 (+) YACT S000449
CACTFTPPCA1 site 888 (+) YACT S000449
CACTFTPPCA1 site 67 (+) YACT S000449
CACTFTPPCA1 site 709 (+) YACT S000449
CACTFTPPCA1 site 715 (+) YACT S000449
CACTFTPPCA1 site 779 (+) YACT S000449
CACTFTPPCA1 site 789 (+) YACT S000449
CACTFTPPCA1 site 904 (+) YACT S000449
CACTFTPPCA1 site 241 (-) YACT S000449
CACTFTPPCA1 site 292 (-) YACT S000449
CACTFTPPCA1 site 300 (-) YACT S000449
CACTFTPPCA1 site 434 (-) YACT S000449
CACTFTPPCA1 site 847 (-) YACT S000449
CACTFTPPCA1 site 855 (-) YACT S000449
CBFHV site 164 (-) RYCGAC S000497
CBFHV site 275 (-) RYCGAC S000497
CCAATBOX1 site 13 (+) CCAAT S000030
CGACGOSAMY3 site 404 (+) CGACG S000205
CURECORECR site 242 (+) GTAC S000493
CURECORECR site 788 (+) GTAC S000493
CURECORECR site 242 (-) GTAC S000493
CURECORECR site 788 (-) GTAC S000493
DOFCOREZM site 60 (+) AAAG S000265
DOFCOREZM site 80 (+) AAAG S000265
DOFCOREZM site 394 (+) AAAG S000265
DOFCOREZM site 456 (+) AAAG S000265
DOFCOREZM site 485 (+) AAAG S000265
DOFCOREZM site 508 (+) AAAG S000265
DOFCOREZM site 515 (+) AAAG S000265
DOFCOREZM site 615 (+) AAAG S000265
DOFCOREZM site 681 (+) AAAG S000265
DOFCOREZM site 751 (+) AAAG S000265
DOFCOREZM site 772 (+) AAAG S000265
DOFCOREZM site 985 (+) AAAG S000265
DOFCOREZM site 989 (+) AAAG S000265
DOFCOREZM site 217 (-) AAAG S000265
DOFCOREZM site 234 (-) AAAG S000265
DOFCOREZM site 368 (-) AAAG S000265
DOFCOREZM site 545 (-) AAAG S000265
DOFCOREZM site 566 (-) AAAG S000265
DOFCOREZM site 570 (-) AAAG S000265
DOFCOREZM site 580 (-) AAAG S000265
DOFCOREZM site 591 (-) AAAG S000265
DOFCOREZM site 595 (-) AAAG S000265
DOFCOREZM site 711 (-) AAAG S000265
DOFCOREZM site 717 (-) AAAG S000265
DOFCOREZM site 781 (-) AAAG S000265
DOFCOREZM site 869 (-) AAAG S000265
DOFCOREZM site 924 (-) AAAG S000265
DRE2COREZMRAB17 site 164 (-) ACCGAC S000402
DRECRTCOREAT site 164 (-) RCCGAC S000418
EBOXBNNAPA site 32 (+) CANNTG S000144
EBOXBNNAPA site 71 (+) CANNTG S000144
EBOXBNNAPA site 96 (+) CANNTG S000144
EBOXBNNAPA site 450 (+) CANNTG S000144
EBOXBNNAPA site 928 (+) CANNTG S000144
EBOXBNNAPA site 32 (-) CANNTG S000144
EBOXBNNAPA site 71 (-) CANNTG S000144
EBOXBNNAPA site 96 (-) CANNTG S000144
EBOXBNNAPA site 450 (-) CANNTG S000144
EBOXBNNAPA site 928 (-) CANNTG S000144
ERELEE4 site 532 (-) AWTTCAAA S000037
GAREAT site 145 (+) TAACAAR S000439
GATABOX site 131 (-) GATA S000039
GATABOX site 196 (-) GATA S000039
GATABOX site 436 (-) GATA S000039
GT1CONSENSUS site 57 (+) GRWAAW S000198
GT1CONSENSUS site 504 (+) GRWAAW S000198
GT1CONSENSUS site 618 (+) GRWAAW S000198
GT1CONSENSUS site 959 (+) GRWAAW S000198
GT1CONSENSUS site 982 (+) GRWAAW S000198
GT1CONSENSUS site 24 (-) GRWAAW S000198
GT1CONSENSUS site 87 (-) GRWAAW S000198
GT1CONSENSUS site 653 (-) GRWAAW S000198
GT1CONSENSUS site 723 (-) GRWAAW S000198
GT1CONSENSUS site 735 (-) GRWAAW S000198
GT1CONSENSUS site 797 (-) GRWAAW S000198
GT1CONSENSUS site 8 (-) GRWAAW S000198
GT1CONSENSUS site 9 (-) GRWAAW S000198
GT1CONSENSUS site 363 (-) GRWAAW S000198
GT1CONSENSUS site 561 (-) GRWAAW S000198
GT1CONSENSUS site 596 (-) GRWAAW S000198
GT1CORE site 641 (+) GGTTAA S000125
GT1GMSCAM4 site 504 (+) GAAAAA S000453
GT1GMSCAM4 site 959 (+) GAAAAA S000453
GT1GMSCAM4 site 982 (+) GAAAAA S000453
GT1GMSCAM4 site 8 (-) GAAAAA S000453
GT1GMSCAM4 site 363 (-) GAAAAA S000453
GT1GMSCAM4 site 561 (-) GAAAAA S000453
GTGANTG10 site 109 (+) GTGA S000378
GTGANTG10 site 168 (+) GTGA S000378
GTGANTG10 site 293 (+) GTGA S000378
GTGANTG10 site 307 (+) GTGA S000378
GTGANTG10 site 624 (+) GTGA S000378
GTGANTG10 site 50 (-) GTGA S000378
HEXAMERATH4 site 404 (-) CCGTCG S000146
INRNTPSADB site 120 (+) YTCANTYY S000395
INRNTPSADB site 582 (+) YTCANTYY S000395
INRNTPSADB site 264 (-) YTCANTYY S000395
INRNTPSADB site 479 (-) YTCANTYY S000395
INRNTPSADB site 632 (-) YTCANTYY S000395
INRNTPSADB site 685 (-) YTCANTYY S000395
INRNTPSADB site 696 (-) YTCANTYY S000395
INRNTPSADB site 755 (-) YTCANTYY S000395
INRNTPSADB site 766 (-) YTCANTYY S000395
INRNTPSADB site 258 (-) YTCANTYY S000395
INRNTPSADB site 290 (-) YTCANTYY S000395
INRNTPSADB site 494 (-) YTCANTYY S000395
INRNTPSADB site 499 (-) YTCANTYY S000395
LTRE1HVBLT49 site 655 (-) CCGAAA S000250
LTRECOREATCOR15 site 164 (-) CCGAC S000153
MARABOX1 site 966 (+) AATAAAYAAA S000063
MARABOX1 site 970 (+) AATAAAYAAA S000063
MARTBOX site 339 (+) TTWTWTTWTT S000067
MARTBOX site 340 (+) TTWTWTTWTT S000067
MARTBOX site 358 (+) TTWTWTTWTT S000067
MARTBOX site 961 (-) TTWTWTTWTT S000067
MYB1AT site 152 (+) WAACCA S000408
MYB1AT site 171 (+) WAACCA S000408
MYB2AT site 417 (+) TAACTG S000177
MYB2CONSENSUSAT site 417 (+) YAACKG S000409
MYB2CONSENSUSAT site 428 (+) YAACKG S000409
MYBCORE site 352 (-) CNGTTR S000176
MYBCORE site 417 (-) CNGTTR S000176
MYBCORE site 428 (-) CNGTTR S000176
MYBCOREATCYCB1 site 429 (+) AACGG S000502
MYBCOREATCYCB1 site 663 (-) AACGG S000502
MYBPZM site 224 (+) CCWACC S000179
MYCCONSENSUSAT site 32 (+) CANNTG S000407
MYCCONSENSUSAT site 71 (+) CANNTG S000407
MYCCONSENSUSAT site 96 (+) CANNTG S000407
MYCCONSENSUSAT site 450 (+) CANNTG S000407
MYCCONSENSUSAT site 928 (+) CANNTG S000407
MYCCONSENSUSAT site 32 (-) CANNTG S000407
MYCCONSENSUSAT site 71 (-) CANNTG S000407
MYCCONSENSUSAT site 96 (-) CANNTG S000407
MYCCONSENSUSAT site 450 (-) CANNTG S000407
MYCCONSENSUSAT site 928 (-) CANNTG S000407
NODCON2GM site 589 (+) CTCTT S000462
NODCON2GM site 922 (+) CTCTT S000462
OPAQUE2ZMB32 site 193 (-) GATGAYRTGG S000077
OSE2ROOTNODULE site 589 (+) CTCTT S000468
OSE2ROOTNODULE site 922 (+) CTCTT S000468
POLASIG1 site 966 (+) AATAAA S000080
POLASIG1 site 970 (+) AATAAA S000080
POLASIG1 site 974 (+) AATAAA S000080
POLASIG1 site 383 (-) AATAAA S000080
POLASIG1 site 548 (-) AATAAA S000080
POLASIG1 site 572 (-) AATAAA S000080
POLASIG1 site 650 (-) AATAAA S000080
POLASIG1 site 859 (-) AATAAA S000080
POLASIG2 site 370 (-) AATTAAA S000081
POLASIG3 site 135 (-) AATAAT S000088
POLLEN1LELAT52 site 103 (+) AGAAA S000245
POLLEN1LELAT52 site 150 (+) AGAAA S000245
POLLEN1LELAT52 site 617 (+) AGAAA S000245
POLLEN1LELAT52 site 630 (+) AGAAA S000245
POLLEN1LELAT52 site 683 (+) AGAAA S000245
POLLEN1LELAT52 site 694 (+) AGAAA S000245
POLLEN1LELAT52 site 753 (+) AGAAA S000245
POLLEN1LELAT52 site 764 (+) AGAAA S000245
POLLEN1LELAT52 site 981 (+) AGAAA S000245
POLLEN1LELAT52 site 987 (+) AGAAA S000245
POLLEN1LELAT52 site 26 (-) AGAAA S000245
POLLEN1LELAT52 site 365 (-) AGAAA S000245
POLLEN1LELAT52 site 563 (-) AGAAA S000245
POLLEN1LELAT52 site 567 (-) AGAAA S000245
POLLEN1LELAT52 site 592 (-) AGAAA S000245
POLLEN1LELAT52 site 799 (-) AGAAA S000245
PREATPRODH site 68 (+) ACTCAT S000450
PRECONSCRHSP70A site 145 (-) SCGAYNRNNNNNNNNNNNNNNNHD S000506
PRECONSCRHSP70A site 798 (-) SCGAYNRNNNNNNNNNNNNNNNHD S000506
PYRIMIDINEBOXOSRAMY1A site 544 (+) CCTTTT S000259
RAV1AAT site 447 (+) CAACA S000314
RAV1AAT site 915 (-) CAACA S000314
REALPHALGLHCB21 site 172 (+) AACCAA S000362
RHERPATEXPA7 site 107 (-) KCACGW S000512
ROOTMOTIFTAPOX1 site 556 (+) ATATT S000098
SEBFCONSSTPR10A site 109 (-) YTGTCWC S000391
SEF4MOTIFGM7S site 537 (+) RTTTTTR S000103
SEF4MOTIFGM7S site 839 (+) RTTTTTR S000103
SEF4MOTIFGM7S site 202 (-) RTTTTTR S000103
SITEIIATCYTC site 82 (-) TGGGCY S000474
SITEIIATCYTC site 221 (-) TGGGCY S000474
SORLIP5AT site 291 (+) GAGTGAG S000486
SURECOREATSULTR11 site 178 (-) GAGAC S000499
T/GBOXATPIN2 site 106 (+) AACGTG S000458
TAAAGSTKST1 site 614 (+) TAAAG S000387
TAAAGSTKST1 site 217 (-) TAAAG S000387
TATABOX4 site 849 (+) TATATAA S000111
TATABOX4 site 552 (-) TATATAA S000111
TATABOX5 site 136 (+) TTATTT S000203
TATABOX5 site 651 (+) TTATTT S000203
TATABOX5 site 860 (+) TTATTT S000203
TATABOX5 site 414 (-) TTATTT S000203
TATABOX5 site 965 (-) TTATTT S000203
TATABOX5 site 969 (-) TTATTT S000203
TATABOX5 site 973 (-) TTATTT S000203
TBOXATGAPB site 716 (+) ACTTTG S000383
WBOXATNPR1 site 443 (+) TTGAC S000390
WRKY71OS site 110 (+) TGAC S000447
WRKY71OS site 444 (+) TGAC S000447
WRKY71OS site 474 (+) TGAC S000447
WRKY71OS site 879 (-) TGAC S000447
XYLAT site 679 (+) ACAAAGAA S000510
XYLAT site 749 (+) ACAAAGAA S000510
-------------------------------------------
o If you use this program in published research, please cite:
- Higo, K., Y. Ugawa, M. Iwamoto and T. Korenaga (1999) Plant cis-acting
regulatory DNA elements (PLACE) database:1999. Nucleic Acids Research
Vol.27 No.1 pp. 297-300.
- Prestridge, D.S. (1991) SIGNAL SCAN: A computer program that scans DNA
sequences for eukaryotic transcriptional elements. CABIOS 7, 203-206.
Web Signal Scan Program
Database Searched: PLACE
This is the sequence you submitted
>scaffold09427_1, 1001 bases, B1A18BDA checksum.
ATTTCAAAAAAAAATCAATTATCTTTTTAAAGAGAGTGCCACTTGGCAAA
ACTTCGTATTCTCCCACGTGAGGTCTCTGCTTTTATATATATATTGATTG
TTGAATTTCACTTGGAGCTCAAGTTTCAAAAAAGTGCTATATAACTAAAT
AAGTTTGGCCGGATGTCTTTCTCCTAGATTTTTTGAAAAATAATTCTATT
TGGCAAAAAAAGTCATTGAATTGCTACTATTCTATATATAAATAAAAGTT
CTAAAAAAATGGCAACGAAATTTCTCATATATAAAAAATTGCTACTAAAT
TGACCGTGAGAAAATCTTGGGAAAATATCATATGATTATACTTTCTTAGA
AATAATCACATAATTTTAAGAAATGTTTGGGACTGGCACTTACAAATCTC
ATCTATTATTTTTATTTTTTAAAAAATATTGATAGATTTTTAAAATCTGA
TTTTTGGTATAGGTGTAAATTAAATTCTAAATCTTTTATTCAATCATTAA
AGACTTCACAAACTATCTAGAACTAACATTTTTGTTTTTTACTTGACAAA
AAAAAAAAAATTGTAATGGGAAAAAGAAGAGACCTTTTTTTTTACTTGAC
CAAAAAATAAAAAAAAAAGATGTAGCGGGGAAATAAATAGTCGTGGGTTT
GTTTGTGAGAAGTGGGAAGGAAAAAGGAATCGAGATTGAGACATGTTCAA
TAGATTCCCTGTTTTTCCTATTTGTTTGATACAACTAGAAGTCAAAGGAC
TATGTCTTTAATACAACTTGAAGTCACAGGAGCAGTAGGGAAATTTCAGA
AAGTCACCGTTTGCATTTTCTAGTCCGGTCCTCCATAAACTCTTAAAGAT
TGGCAGCTCGTTTCCGTGCTTCCTTGGTGGTAGCTTAAAGCCCCTTTAGA
CAAGCTCAAAGAATAGAACCAATCATTTTCTTTCTGTAGGGATAGCCATA
TCAATGATCCTAGCTAAAGGTGTGTGGTGAAATGATCTAAGGAGGATTAA
T
RESULTS OF YOUR SIGNAL SCAN SEARCH REQUEST
../../tmp/sigscan//signaldone.17786: 1001 base pairs
Signal Database File: user.dat
Factor or Site Name Loc.(Str.) Signal Sequence SITE #
_____________________________________________________________________________________
-10PEHVPSBD site 57 (+) TATTCT S000392
-10PEHVPSBD site 228 (+) TATTCT S000392
-10PEHVPSBD site 910 (-) TATTCT S000392
-300ELEMENT site 184 (+) TGHAAARK S000122
AACACOREOSGLUB1 site 647 (-) AACAAAC S000353
ABRELATERD1 site 66 (+) ACGTG S000414
ABRELATERD1 site 65 (-) ACGTG S000414
ABRERATCAL site 64 (-) MACGYGB S000507
ACGTATERD1 site 66 (+) ACGT S000415
ACGTATERD1 site 66 (-) ACGT S000415
ANAERO1CONSENSUS site 531 (-) AAACAAA S000477
ANAERO1CONSENSUS site 648 (-) AAACAAA S000477
ANAERO1CONSENSUS site 721 (-) AAACAAA S000477
ANAERO5CONSENSUS site 705 (+) TTCCCTGTT S000481
ARFAT site 688 (-) TGTCTC S000270
ARR1AT site 176 (+) NGATT S000454
ARR1AT site 434 (+) NGATT S000454
ARR1AT site 683 (+) NGATT S000454
ARR1AT site 702 (+) NGATT S000454
ARR1AT site 847 (+) NGATT S000454
ARR1AT site 994 (+) NGATT S000454
ARR1AT site 95 (+) NGATT S000454
ARR1AT site 333 (+) NGATT S000454
ARR1AT site 448 (+) NGATT S000454
ARR1AT site 13 (-) NGATT S000454
ARR1AT site 313 (-) NGATT S000454
ARR1AT site 354 (-) NGATT S000454
ARR1AT site 395 (-) NGATT S000454
ARR1AT site 444 (-) NGATT S000454
ARR1AT site 480 (-) NGATT S000454
ARR1AT site 492 (-) NGATT S000454
ARR1AT site 678 (-) NGATT S000454
ARR1AT site 921 (-) NGATT S000454
BIHD1OS site 544 (-) TGTCA S000498
BOXCPSAS1 site 61 (+) CTCCCAC S000226
BOXIINTPATPB site 913 (+) ATAGAA S000296
BOXIINTPATPB site 194 (-) ATAGAA S000296
BOXIINTPATPB site 230 (-) ATAGAA S000296
BS1EGCCR site 624 (+) AGCGGG S000352
CAATBOX1 site 16 (+) CAAT S000028
CAATBOX1 site 491 (+) CAAT S000028
CAATBOX1 site 698 (+) CAAT S000028
CAATBOX1 site 920 (+) CAAT S000028
CAATBOX1 site 952 (+) CAAT S000028
CAATBOX1 site 93 (-) CAAT S000028
CAATBOX1 site 97 (-) CAAT S000028
CAATBOX1 site 215 (-) CAAT S000028
CAATBOX1 site 220 (-) CAAT S000028
CAATBOX1 site 288 (-) CAAT S000028
CAATBOX1 site 299 (-) CAAT S000028
CAATBOX1 site 428 (-) CAAT S000028
CAATBOX1 site 560 (-) CAAT S000028
CAATBOX1 site 685 (-) CAAT S000028
CAATBOX1 site 849 (-) CAAT S000028
CACGTGMOTIF site 65 (+) CACGTG S000042
CACGTGMOTIF site 65 (-) CACGTG S000042
CACTFTPPCA1 site 40 (+) YACT S000449
CACTFTPPCA1 site 109 (+) YACT S000449
CACTFTPPCA1 site 387 (+) YACT S000449
CACTFTPPCA1 site 225 (+) YACT S000449
CACTFTPPCA1 site 293 (+) YACT S000449
CACTFTPPCA1 site 339 (+) YACT S000449
CACTFTPPCA1 site 540 (+) YACT S000449
CACTFTPPCA1 site 593 (+) YACT S000449
CACTFTPPCA1 site 35 (-) YACT S000449
CACTFTPPCA1 site 133 (-) YACT S000449
CACTFTPPCA1 site 661 (-) YACT S000449
CACTFTPPCA1 site 784 (-) YACT S000449
CARGCW8GAT site 23 (+) CWWWWWWWWG S000431
CARGCW8GAT site 23 (-) CWWWWWWWWG S000431
CATATGGMSAUR site 329 (+) CATATG S000370
CATATGGMSAUR site 329 (-) CATATG S000370
CCA1ATLHCB1 site 176 (-) AAMAATCT S000149
CCA1ATLHCB1 site 434 (-) AAMAATCT S000149
CCAATBOX1 site 919 (+) CCAAT S000030
CCAATBOX1 site 849 (-) CCAAT S000030
DOFCOREZM site 29 (+) AAAG S000265
DOFCOREZM site 131 (+) AAAG S000265
DOFCOREZM site 209 (+) AAAG S000265
DOFCOREZM site 245 (+) AAAG S000265
DOFCOREZM site 499 (+) AAAG S000265
DOFCOREZM site 573 (+) AAAG S000265
DOFCOREZM site 616 (+) AAAG S000265
DOFCOREZM site 673 (+) AAAG S000265
DOFCOREZM site 744 (+) AAAG S000265
DOFCOREZM site 800 (+) AAAG S000265
DOFCOREZM site 845 (+) AAAG S000265
DOFCOREZM site 887 (+) AAAG S000265
DOFCOREZM site 908 (+) AAAG S000265
DOFCOREZM site 966 (+) AAAG S000265
DOFCOREZM site 23 (-) AAAG S000265
DOFCOREZM site 80 (-) AAAG S000265
DOFCOREZM site 167 (-) AAAG S000265
DOFCOREZM site 341 (-) AAAG S000265
DOFCOREZM site 483 (-) AAAG S000265
DOFCOREZM site 584 (-) AAAG S000265
DOFCOREZM site 756 (-) AAAG S000265
DOFCOREZM site 894 (-) AAAG S000265
DOFCOREZM site 930 (-) AAAG S000265
E2FCONSENSUS site 154 (+) WTTSSCSS S000476
E2FCONSENSUS site 626 (-) WTTSSCSS S000476
EBOXBNNAPA site 40 (+) CANNTG S000144
EBOXBNNAPA site 65 (+) CANNTG S000144
EBOXBNNAPA site 109 (+) CANNTG S000144
EBOXBNNAPA site 329 (+) CANNTG S000144
EBOXBNNAPA site 40 (-) CANNTG S000144
EBOXBNNAPA site 65 (-) CANNTG S000144
EBOXBNNAPA site 109 (-) CANNTG S000144
EBOXBNNAPA site 329 (-) CANNTG S000144
EECCRCAH1 site 103 (+) GANTTNC S000494
EECCRCAH1 site 218 (+) GANTTNC S000494
EECCRCAH1 site 310 (-) GANTTNC S000494
EECCRCAH1 site 799 (-) GANTTNC S000494
ELRECOREPCRP1 site 300 (+) TTGACC S000142
ELRECOREPCRP1 site 596 (+) TTGACC S000142
ERELEE4 site 1 (+) AWTTCAAA S000037
GATABOX site 431 (+) GATA S000039
GATABOX site 728 (+) GATA S000039
GATABOX site 941 (+) GATA S000039
GATABOX site 20 (-) GATA S000039
GATABOX site 326 (-) GATA S000039
GATABOX site 514 (-) GATA S000039
GATABOX site 949 (-) GATA S000039
GT1CONSENSUS site 185 (+) GRWAAW S000198
GT1CONSENSUS site 310 (+) GRWAAW S000198
GT1CONSENSUS site 320 (+) GRWAAW S000198
GT1CONSENSUS site 321 (+) GRWAAW S000198
GT1CONSENSUS site 569 (+) GRWAAW S000198
GT1CONSENSUS site 570 (+) GRWAAW S000198
GT1CONSENSUS site 629 (+) GRWAAW S000198
GT1CONSENSUS site 669 (+) GRWAAW S000198
GT1CONSENSUS site 670 (+) GRWAAW S000198
GT1CONSENSUS site 789 (+) GRWAAW S000198
GT1CONSENSUS site 18 (-) GRWAAW S000198
GT1CONSENSUS site 815 (-) GRWAAW S000198
GT1CONSENSUS site 925 (-) GRWAAW S000198
GT1CONSENSUS site 712 (-) GRWAAW S000198
GT1CONSENSUS site 713 (-) GRWAAW S000198
GT1GMSCAM4 site 185 (+) GAAAAA S000453
GT1GMSCAM4 site 570 (+) GAAAAA S000453
GT1GMSCAM4 site 670 (+) GAAAAA S000453
GT1GMSCAM4 site 712 (-) GAAAAA S000453
GTGANTG10 site 68 (+) GTGA S000378
GTGANTG10 site 306 (+) GTGA S000378
GTGANTG10 site 655 (+) GTGA S000378
GTGANTG10 site 977 (+) GTGA S000378
GTGANTG10 site 108 (-) GTGA S000378
GTGANTG10 site 356 (-) GTGA S000378
GTGANTG10 site 506 (-) GTGA S000378
GTGANTG10 site 774 (-) GTGA S000378
GTGANTG10 site 804 (-) GTGA S000378
IBOXCORE site 19 (-) GATAA S000199
INRNTPSADB site 683 (-) YTCANTYY S000395
IRO2OS site 64 (-) CACGTGG S000505
MARTBOX site 410 (+) TTWTWTTWTT S000067
MARTBOX site 548 (-) TTWTWTTWTT S000067
MARTBOX site 549 (-) TTWTWTTWTT S000067
MARTBOX site 550 (-) TTWTWTTWTT S000067
MARTBOX site 551 (-) TTWTWTTWTT S000067
MARTBOX site 603 (-) TTWTWTTWTT S000067
MARTBOX site 606 (-) TTWTWTTWTT S000067
MARTBOX site 609 (-) TTWTWTTWTT S000067
MYB1LEPR site 521 (-) GTTAGTT S000443
MYBCOREATCYCB1 site 807 (-) AACGG S000502
MYBST1 site 940 (+) GGATA S000180
MYCCONSENSUSAT site 40 (+) CANNTG S000407
MYCCONSENSUSAT site 65 (+) CANNTG S000407
MYCCONSENSUSAT site 109 (+) CANNTG S000407
MYCCONSENSUSAT site 329 (+) CANNTG S000407
MYCCONSENSUSAT site 40 (-) CANNTG S000407
MYCCONSENSUSAT site 65 (-) CANNTG S000407
MYCCONSENSUSAT site 109 (-) CANNTG S000407
MYCCONSENSUSAT site 329 (-) CANNTG S000407
NODCON1GM site 616 (+) AAAGAT S000461
NODCON1GM site 845 (+) AAAGAT S000461
NODCON1GM site 21 (-) AAAGAT S000461
NODCON1GM site 481 (-) AAAGAT S000461
NODCON2GM site 840 (+) CTCTT S000462
NODCON2GM site 30 (-) CTCTT S000462
NODCON2GM site 577 (-) CTCTT S000462
OSE1ROOTNODULE site 616 (+) AAAGAT S000467
OSE1ROOTNODULE site 845 (+) AAAGAT S000467
OSE1ROOTNODULE site 21 (-) AAAGAT S000467
OSE1ROOTNODULE site 481 (-) AAAGAT S000467
OSE2ROOTNODULE site 840 (+) CTCTT S000468
OSE2ROOTNODULE site 30 (-) CTCTT S000468
OSE2ROOTNODULE site 577 (-) CTCTT S000468
POLASIG1 site 241 (+) AATAAA S000080
POLASIG1 site 606 (+) AATAAA S000080
POLASIG1 site 632 (+) AATAAA S000080
POLASIG1 site 411 (-) AATAAA S000080
POLASIG1 site 485 (-) AATAAA S000080
POLASIG2 site 468 (+) AATTAAA S000081
POLASIG3 site 189 (+) AATAAT S000088
POLASIG3 site 351 (+) AATAAT S000088
POLASIG3 site 405 (-) AATAAT S000088
POLLEN1LELAT52 site 309 (+) AGAAA S000245
POLLEN1LELAT52 site 348 (+) AGAAA S000245
POLLEN1LELAT52 site 369 (+) AGAAA S000245
POLLEN1LELAT52 site 798 (+) AGAAA S000245
POLLEN1LELAT52 site 168 (-) AGAAA S000245
POLLEN1LELAT52 site 271 (-) AGAAA S000245
POLLEN1LELAT52 site 342 (-) AGAAA S000245
POLLEN1LELAT52 site 817 (-) AGAAA S000245
POLLEN1LELAT52 site 927 (-) AGAAA S000245
POLLEN1LELAT52 site 931 (-) AGAAA S000245
PYRIMIDINEBOXOSRAMY1A site 583 (+) CCTTTT S000259
PYRIMIDINEBOXOSRAMY1A site 672 (-) CCTTTT S000259
RAV1AAT site 99 (-) CAACA S000314
REALPHALGLHCB21 site 917 (+) AACCAA S000362
RHERPATEXPA7 site 66 (-) KCACGW S000512
ROOTMOTIFTAPOX1 site 91 (+) ATATT S000098
ROOTMOTIFTAPOX1 site 426 (+) ATATT S000098
ROOTMOTIFTAPOX1 site 324 (-) ATATT S000098
ROOTMOTIFTAPOX1 site 425 (-) ATATT S000098
SEF3MOTIFGM site 644 (-) AACCCA S000115
SEF4MOTIFGM7S site 408 (+) RTTTTTR S000103
SEF4MOTIFGM7S site 436 (+) RTTTTTR S000103
SEF4MOTIFGM7S site 450 (+) RTTTTTR S000103
SEF4MOTIFGM7S site 528 (+) RTTTTTR S000103
SORLIP1AT site 38 (+) GCCAC S000482
SP8BFIBSP8BIB site 225 (+) TACTATT S000184
SURECOREATSULTR11 site 579 (+) GAGAC S000499
SURECOREATSULTR11 site 688 (+) GAGAC S000499
SURECOREATSULTR11 site 73 (-) GAGAC S000499
TAAAGSTKST1 site 28 (+) TAAAG S000387
TAAAGSTKST1 site 498 (+) TAAAG S000387
TAAAGSTKST1 site 844 (+) TAAAG S000387
TAAAGSTKST1 site 886 (+) TAAAG S000387
TAAAGSTKST1 site 965 (+) TAAAG S000387
TAAAGSTKST1 site 756 (-) TAAAG S000387
TAAAGSTKST1 site 894 (-) TAAAG S000387
TATABOX2 site 237 (+) TATAAAT S000109
TATABOX4 site 138 (+) TATATAA S000111
TATABOX4 site 235 (+) TATATAA S000111
TATABOX4 site 278 (+) TATATAA S000111
TATABOX4 site 83 (-) TATATAA S000111
TATABOX5 site 406 (+) TTATTT S000203
TATABOX5 site 412 (+) TTATTT S000203
TATABOX5 site 147 (-) TTATTT S000203
TATABOX5 site 188 (-) TTATTT S000203
TATABOX5 site 240 (-) TTATTT S000203
TATABOX5 site 350 (-) TTATTT S000203
TATABOX5 site 605 (-) TTATTT S000203
TATABOX5 site 631 (-) TTATTT S000203
TATAPVTRNALEU site 82 (+) TTTATATA S000340
TATAPVTRNALEU site 235 (-) TTTATATA S000340
TATAPVTRNALEU site 278 (-) TTTATATA S000340
TRANSINITMONOCOTS site 945 (-) RMNAUGGC S000202
WBBOXPCWRKY1 site 740 (-) TTTGACY S000310
WBOXATNPR1 site 300 (+) TTGAC S000390
WBOXATNPR1 site 543 (+) TTGAC S000390
WBOXATNPR1 site 596 (+) TTGAC S000390
WBOXATNPR1 site 741 (-) TTGAC S000390
WBOXHVISO1 site 211 (-) TGACT S000442
WBOXHVISO1 site 740 (-) TGACT S000442
WBOXHVISO1 site 772 (-) TGACT S000442
WBOXHVISO1 site 802 (-) TGACT S000442
WBOXNTERF3 site 301 (+) TGACY S000457
WBOXNTERF3 site 597 (+) TGACY S000457
WBOXNTERF3 site 211 (-) TGACY S000457
WBOXNTERF3 site 740 (-) TGACY S000457
WBOXNTERF3 site 772 (-) TGACY S000457
WBOXNTERF3 site 802 (-) TGACY S000457
WRKY71OS site 301 (+) TGAC S000447
WRKY71OS site 544 (+) TGAC S000447
WRKY71OS site 597 (+) TGAC S000447
WRKY71OS site 212 (-) TGAC S000447
WRKY71OS site 741 (-) TGAC S000447
WRKY71OS site 773 (-) TGAC S000447
WRKY71OS site 803 (-) TGAC S000447
-------------------------------------------
o If you use this program in published research, please cite:
- Higo, K., Y. Ugawa, M. Iwamoto and T. Korenaga (1999) Plant cis-acting
regulatory DNA elements (PLACE) database:1999. Nucleic Acids Research
Vol.27 No.1 pp. 297-300.
- Prestridge, D.S. (1991) SIGNAL SCAN: A computer program that scans DNA
sequences for eukaryotic transcriptional elements. CABIOS 7, 203-206.
Web Signal Scan Program
Database Searched: PLACE
This is the sequence you submitted
>scaffold09501_1, 1001 bases, 7C0A37BE checksum.
GAAACACATGAATAGTACTAAAAAGTGTAATGAGATTCATAAATAGTAAC
AAAAATAAGTTAAATAGTGAAATAAGTTGGCAAAATTAATCATGCCAAAT
AGACATTTAGGTTCTGTTTGGATAGAACTTATTACTGAAAACTGAAAACT
AAAAATACTGTAACAAAATAATTTTTAAATGTGTAAAAAATACTGTTCAC
GCTAAAAATTACTGTTCATTGGCCTAAAATCATTGTTCATGGCCAATGAG
CAGTGACACACGCGGTGNNNNNNNNNNNNNNNNNNNNNNNNNNNNNNNNN
NNNNNNNNNNNNNNNNNNNNNNNNNNNNNNNNNNNNNNNNNNNNNNNNNN
NNNNNNNNNNNNNNNNNNNNNNNNNNNNNNNNNNTGGACGTGCAAACATG
CAATCCAAACACCCTCTTAATGTGTATTTGACAAAAATTATTTTTGTCAA
TTTATTAAGTATTCCACACAGACCCATAATTTTTTTTTTTTTTTTTTTTG
AATGAACTGAGATATTTTAATCCTATATCACATCGTGGATCTCAATAGAA
TCCACTAAGTCCACTTAAACACCAGATAAACCTATCCAAGAAATCATTTT
AAATTATATATCTTTTTAAGAAGATATTTTAAGTTATATTAATCAATTAA
GAAGCCCAGAATATCATTTCCATTTCCTTACAAAAATAGGACAAAAGAAG
AAGCACAGCTGCTAGCATTCTCACTTTCATTCATATTGTTATCAATAAAA
ATTTGCATCTCCATTCTCCAAAGTATGGTCGAGGCTCTAGTTTCTGTTCT
GTTAGAGCAGTTGGCTTCAATCACTGTTCGGGAGGCAAAACAAGGTATAT
GTTTGGTTGTTGGTGTTGAAGAAGAAGTCCGAAAGCTTGAAGACAATCTC
CGAATCATCCAGGCGGTGCTTGAAAATGCTGAGGCAAGACAAGTGACCGA
TGCAGCTGTGAAGCTTTGGTTGGAATAATTCAAAGACACATCCTACAATA
T
RESULTS OF YOUR SIGNAL SCAN SEARCH REQUEST
../../tmp/sigscan//signaldone.17786: 1001 base pairs
Signal Database File: user.dat
Factor or Site Name Loc.(Str.) Signal Sequence SITE #
_____________________________________________________________________________________
-10PEHVPSBD site 658 (-) TATTCT S000392
2SSEEDPROTBANAPA site 406 (+) CAAACAC S000143
ABRELATERD1 site 388 (+) ACGTG S000414
ABRERATCAL site 259 (+) MACGYGB S000507
ACGTATERD1 site 388 (+) ACGT S000415
ACGTATERD1 site 388 (-) ACGT S000415
AMYBOX1 site 47 (+) TAACARA S000020
AMYBOX1 site 161 (+) TAACARA S000020
AMYBOX1 site 798 (-) TAACARA S000020
ANAERO2CONSENSUS site 708 (-) AGCAGC S000478
ARR1AT site 33 (+) NGATT S000454
ARR1AT site 88 (-) NGATT S000454
ARR1AT site 228 (-) NGATT S000454
ARR1AT site 402 (-) NGATT S000454
ARR1AT site 519 (-) NGATT S000454
ARR1AT site 549 (-) NGATT S000454
ARR1AT site 592 (-) NGATT S000454
ARR1AT site 641 (-) NGATT S000454
ARR1AT site 819 (-) NGATT S000454
ARR1AT site 895 (-) NGATT S000454
ARR1AT site 903 (-) NGATT S000454
BIHD1OS site 445 (+) TGTCA S000498
BIHD1OS site 254 (-) TGTCA S000498
BIHD1OS site 429 (-) TGTCA S000498
BOXIINTPATPB site 122 (+) ATAGAA S000296
BOXIINTPATPB site 545 (+) ATAGAA S000296
CAATBOX1 site 244 (+) CAAT S000028
CAATBOX1 site 401 (+) CAAT S000028
CAATBOX1 site 448 (+) CAAT S000028
CAATBOX1 site 543 (+) CAAT S000028
CAATBOX1 site 644 (+) CAAT S000028
CAATBOX1 site 743 (+) CAAT S000028
CAATBOX1 site 818 (+) CAAT S000028
CAATBOX1 site 894 (+) CAAT S000028
CAATBOX1 site 996 (+) CAAT S000028
CAATBOX1 site 218 (-) CAAT S000028
CAATBOX1 site 232 (-) CAAT S000028
CAATBOX1 site 735 (-) CAAT S000028
CACTFTPPCA1 site 553 (+) YACT S000449
CACTFTPPCA1 site 562 (+) YACT S000449
CACTFTPPCA1 site 722 (+) YACT S000449
CACTFTPPCA1 site 822 (+) YACT S000449
CACTFTPPCA1 site 16 (+) YACT S000449
CACTFTPPCA1 site 133 (+) YACT S000449
CACTFTPPCA1 site 156 (+) YACT S000449
CACTFTPPCA1 site 191 (+) YACT S000449
CACTFTPPCA1 site 210 (+) YACT S000449
CACTFTPPCA1 site 14 (-) YACT S000449
CACTFTPPCA1 site 24 (-) YACT S000449
CACTFTPPCA1 site 45 (-) YACT S000449
CACTFTPPCA1 site 66 (-) YACT S000449
CACTFTPPCA1 site 252 (-) YACT S000449
CACTFTPPCA1 site 458 (-) YACT S000449
CACTFTPPCA1 site 772 (-) YACT S000449
CACTFTPPCA1 site 942 (-) YACT S000449
CANBNNAPA site 406 (+) CNAACAC S000148
CARGCW8GAT site 50 (+) CWWWWWWWWG S000431
CARGCW8GAT site 50 (-) CWWWWWWWWG S000431
CCAATBOX1 site 243 (+) CCAAT S000030
CCAATBOX1 site 218 (-) CCAAT S000030
CEREGLUBOX2PSLEGA site 136 (+) TGAAAACT S000033
CEREGLUBOX2PSLEGA site 143 (+) TGAAAACT S000033
CGCGBOXAT site 260 (+) VCGCGB S000501
CGCGBOXAT site 260 (-) VCGCGB S000501
CIACADIANLELHC site 543 (+) CAANNNNATC S000252
CURECORECR site 15 (+) GTAC S000493
CURECORECR site 15 (-) GTAC S000493
DOFCOREZM site 22 (+) AAAG S000265
DOFCOREZM site 694 (+) AAAG S000265
DOFCOREZM site 770 (+) AAAG S000265
DOFCOREZM site 882 (+) AAAG S000265
DOFCOREZM site 982 (+) AAAG S000265
DOFCOREZM site 612 (-) AAAG S000265
DOFCOREZM site 724 (-) AAAG S000265
DOFCOREZM site 964 (-) AAAG S000265
DPBFCOREDCDC3 site 4 (+) ACACNNG S000292
DPBFCOREDCDC3 site 256 (+) ACACNNG S000292
DPBFCOREDCDC3 site 258 (+) ACACNNG S000292
DPBFCOREDCDC3 site 569 (+) ACACNNG S000292
EBOXBNNAPA site 5 (+) CANNTG S000144
EBOXBNNAPA site 706 (+) CANNTG S000144
EBOXBNNAPA site 808 (+) CANNTG S000144
EBOXBNNAPA site 940 (+) CANNTG S000144
EBOXBNNAPA site 953 (+) CANNTG S000144
EBOXBNNAPA site 5 (-) CANNTG S000144
EBOXBNNAPA site 706 (-) CANNTG S000144
EBOXBNNAPA site 808 (-) CANNTG S000144
EBOXBNNAPA site 940 (-) CANNTG S000144
EBOXBNNAPA site 953 (-) CANNTG S000144
ERELEE4 site 977 (+) AWTTCAAA S000037
EVENINGAT site 510 (-) AAAATATCT S000385
EVENINGAT site 622 (-) AAAATATCT S000385
GARE1OSREP1 site 798 (-) TAACAGA S000419
GAREAT site 47 (+) TAACAAR S000439
GAREAT site 161 (+) TAACAAR S000439
GATABOX site 121 (+) GATA S000039
GATABOX site 511 (+) GATA S000039
GATABOX site 575 (+) GATA S000039
GATABOX site 623 (+) GATA S000039
GATABOX site 526 (-) GATA S000039
GATABOX site 583 (-) GATA S000039
GATABOX site 609 (-) GATA S000039
GATABOX site 662 (-) GATA S000039
GATABOX site 740 (-) GATA S000039
GT1CONSENSUS site 575 (+) GRWAAW S000198
GT1CONSENSUS site 922 (+) GRWAAW S000198
GT1CONSENSUS site 666 (-) GRWAAW S000198
GT1CONSENSUS site 672 (-) GRWAAW S000198
GTGANTG10 site 67 (+) GTGA S000378
GTGANTG10 site 253 (+) GTGA S000378
GTGANTG10 site 943 (+) GTGA S000378
GTGANTG10 site 958 (+) GTGA S000378
GTGANTG10 site 197 (-) GTGA S000378
GTGANTG10 site 528 (-) GTGA S000378
GTGANTG10 site 721 (-) GTGA S000378
GTGANTG10 site 821 (-) GTGA S000378
IBOXCORE site 575 (+) GATAA S000199
IBOXCORE site 739 (-) GATAA S000199
INRNTPSADB site 720 (+) YTCANTYY S000395
INRNTPSADB site 139 (-) YTCANTYY S000395
INRNTPSADB site 504 (-) YTCANTYY S000395
LECPLEACS2 site 512 (-) TAAAATAT S000465
LECPLEACS2 site 624 (-) TAAAATAT S000465
LTRE1HVBLT49 site 879 (+) CCGAAA S000250
MARTBOX site 480 (+) TTWTWTTWTT S000067
MARTBOX site 481 (+) TTWTWTTWTT S000067
MARTBOX site 482 (+) TTWTWTTWTT S000067
MARTBOX site 483 (+) TTWTWTTWTT S000067
MARTBOX site 484 (+) TTWTWTTWTT S000067
MARTBOX site 485 (+) TTWTWTTWTT S000067
MARTBOX site 486 (+) TTWTWTTWTT S000067
MARTBOX site 487 (+) TTWTWTTWTT S000067
MARTBOX site 488 (+) TTWTWTTWTT S000067
MARTBOX site 489 (+) TTWTWTTWTT S000067
MARTBOX site 490 (+) TTWTWTTWTT S000067
MRNA3ENDTAH3 site 665 (-) AATGGAAATG S000069
MYB2CONSENSUSAT site 808 (-) YAACKG S000409
MYBCORE site 799 (+) CNGTTR S000176
MYBCORE site 808 (+) CNGTTR S000176
MYBGAHV site 47 (+) TAACAAA S000181
MYBGAHV site 161 (+) TAACAAA S000181
MYBPLANT site 851 (-) MACCWAMC S000167
MYBPZM site 968 (-) CCWACC S000179
MYBST1 site 120 (+) GGATA S000180
MYBST1 site 583 (-) GGATA S000180
MYCATERD1 site 5 (-) CATGTG S000413
MYCATRD22 site 5 (+) CACATG S000174
MYCCONSENSUSAT site 5 (+) CANNTG S000407
MYCCONSENSUSAT site 706 (+) CANNTG S000407
MYCCONSENSUSAT site 808 (+) CANNTG S000407
MYCCONSENSUSAT site 940 (+) CANNTG S000407
MYCCONSENSUSAT site 953 (+) CANNTG S000407
MYCCONSENSUSAT site 5 (-) CANNTG S000407
MYCCONSENSUSAT site 706 (-) CANNTG S000407
MYCCONSENSUSAT site 808 (-) CANNTG S000407
MYCCONSENSUSAT site 940 (-) CANNTG S000407
MYCCONSENSUSAT site 953 (-) CANNTG S000407
NAPINMOTIFBN site 179 (-) TACACAT S000070
NAPINMOTIFBN site 420 (-) TACACAT S000070
NODCON1GM site 610 (-) AAAGAT S000461
NODCON2GM site 414 (+) CTCTT S000462
NRRBNEXTA site 550 (-) TAGTGGAT S000242
OSE1ROOTNODULE site 610 (-) AAAGAT S000467
OSE2ROOTNODULE site 414 (+) CTCTT S000468
POLASIG1 site 744 (+) AATAAA S000080
POLASIG1 site 451 (-) AATAAA S000080
POLASIG3 site 167 (+) AATAAT S000088
POLASIG3 site 974 (+) AATAAT S000088
POLASIG3 site 437 (-) AATAAT S000088
POLLEN1LELAT52 site 589 (+) AGAAA S000245
POLLEN1LELAT52 site 791 (-) AGAAA S000245
PROXBBNNAPA site 406 (+) CAAACACC S000263
RAV1AAT site 858 (-) CAACA S000314
RAV1AAT site 864 (-) CAACA S000314
RBCSCONSENSUS site 402 (+) AATCCAA S000127
REALPHALGLHCB21 site 853 (-) AACCAA S000362
REALPHALGLHCB21 site 966 (-) AACCAA S000362
RHERPATEXPA7 site 388 (-) KCACGW S000512
ROOTMOTIFTAPOX1 site 512 (+) ATATT S000098
ROOTMOTIFTAPOX1 site 624 (+) ATATT S000098
ROOTMOTIFTAPOX1 site 636 (+) ATATT S000098
ROOTMOTIFTAPOX1 site 733 (+) ATATT S000098
ROOTMOTIFTAPOX1 site 660 (-) ATATT S000098
ROOTMOTIFTAPOX1 site 997 (-) ATATT S000098
RYREPEATBNNAPA site 397 (+) CATGCA S000264
SEF4MOTIFGM7S site 171 (+) RTTTTTR S000103
SEF4MOTIFGM7S site 440 (+) RTTTTTR S000103
SEF4MOTIFGM7S site 50 (-) RTTTTTR S000103
SEF4MOTIFGM7S site 432 (-) RTTTTTR S000103
SEF4MOTIFGM7S site 681 (-) RTTTTTR S000103
SEF4MOTIFGM7S site 150 (-) RTTTTTR S000103
SEF4MOTIFGM7S site 203 (-) RTTTTTR S000103
SEF4MOTIFGM7S site 746 (-) RTTTTTR S000103
SITEIIATCYTC site 653 (-) TGGGCY S000474
SP8BFIBSP8BIB site 11 (-) TACTATT S000184
SP8BFIBSP8BIB site 42 (-) TACTATT S000184
TATABOX3 site 637 (+) TATTAAT S000110
TATABOX4 site 604 (-) TATATAA S000111
TATABOX5 site 438 (+) TTATTT S000203
TATABOX5 site 53 (-) TTATTT S000203
TATABOX5 site 70 (-) TTATTT S000203
TATABOX5 site 166 (-) TTATTT S000203
TATABOXOSPAL site 60 (-) TATTTAA S000400
TATCCAOSAMY site 583 (+) TATCCA S000403
TATCCAOSAMY site 119 (-) TATCCA S000403
TBOXATGAPB site 769 (-) ACTTTG S000383
WBOXATNPR1 site 428 (+) TTGAC S000390
WBOXATNPR1 site 446 (-) TTGAC S000390
WBOXNTERF3 site 944 (+) TGACY S000457
WRKY71OS site 254 (+) TGAC S000447
WRKY71OS site 429 (+) TGAC S000447
WRKY71OS site 944 (+) TGAC S000447
WRKY71OS site 446 (-) TGAC S000447
-------------------------------------------
o If you use this program in published research, please cite:
- Higo, K., Y. Ugawa, M. Iwamoto and T. Korenaga (1999) Plant cis-acting
regulatory DNA elements (PLACE) database:1999. Nucleic Acids Research
Vol.27 No.1 pp. 297-300.
- Prestridge, D.S. (1991) SIGNAL SCAN: A computer program that scans DNA
sequences for eukaryotic transcriptional elements. CABIOS 7, 203-206.
Web Signal Scan Program
Database Searched: PLACE
This is the sequence you submitted
>scaffold09508_1, 1001 bases, B4251ED7 checksum.
CTTTTTCTCGGAATCCAAACAGGACCAAGGAATATGTTTATGGAGAGAGA
GAGATTGTAACCAAGGTTGGAGTTATCTACATGATTGCATCTATATATAC
ACGACCAATTAGAAATCTCTCAAGAAAAAAATACCCATCTTTCAAAATTG
AACACTGAAAAATCCTTAGACCCTCAAATTAAAAGTTCACGGTATAATAA
TTTCAATATGTATTTGATCAAATGGTTAACGGCAAATACTCAATAGAATG
ATCACTTCCATTTCTCACCCAAAGAATTAATGAAACTAAAGAATACAAAG
TTTTAGGTTCAAAGAATATATGTATCTACATGTAAAATAAGTGTTTATGC
ATAGTGAGAGATCTGACCAGAGTGTTTGAGATAAGTGGCATAGGCCTTGA
CGAACTCACCGTCTCCATCTTCTTTTAGTGCTGTTATTGCAACGATGGAG
TTCTGCAGTAGCAAAATCCTTTAAAATATATATTATTTATTTGATTTTAA
ATTGAACATATTTCTAGGCCCTGTTTGGATTTCAAGAAAATGAAGGAAAA
TGAAAAAAAATTATCCAGGTTCTTTGATTTTGGAGAAAAAAAAATTATCC
AGGTTCTTTGATTTTGGAGAAAGATCCAATTTTAATGAGTTTGATGTGTT
GAAGACCCACATTAATTGGGTTTACCCGGTTCTATGTTTATAATATGATG
TATAATTTTTTAATAATAAATAGCTTGCCACATCATTGTTCCGTTAGACA
CATAGATAAACAAACTAACGGAAGTTAACAGAGAGACTAATAACACTCAT
ATTTAAAACTTCAGGGACTAATAGCGTTCACTTGAAACTTTTGGGACCAA
AAGTGCTCAGTGGGTAAACTTTAAGGACTAGCATTGTAGTTTCGCCTTTT
TCCTTTAACATTTGAATGGGATTTTATTCATGTTACATCTTACCCTGAGT
TAGTTCATTTGCAGTTTACTGTGGCCATTGATTTAAGAAGGGAGGAAAAA
T
RESULTS OF YOUR SIGNAL SCAN SEARCH REQUEST
../../tmp/sigscan//signaldone.17786: 1001 base pairs
Signal Database File: user.dat
Factor or Site Name Loc.(Str.) Signal Sequence SITE #
_____________________________________________________________________________________
-10PEHVPSBD site 290 (-) TATTCT S000392
-10PEHVPSBD site 313 (-) TATTCT S000392
-300ELEMENT site 156 (+) TGHAAARK S000122
-300ELEMENT site 331 (+) TGHAAARK S000122
2SSEEDPROTBANAPA site 372 (-) CAAACAC S000143
AACACOREOSGLUB1 site 759 (+) AACAAAC S000353
AGMOTIFNTMYB2 site 622 (+) AGATCCAA S000444
AMYBOX1 site 776 (+) TAACARA S000020
ANAERO1CONSENSUS site 758 (+) AAACAAA S000477
ARR1AT site 52 (+) NGATT S000454
ARR1AT site 527 (+) NGATT S000454
ARR1AT site 919 (+) NGATT S000454
ARR1AT site 82 (+) NGATT S000454
ARR1AT site 492 (+) NGATT S000454
ARR1AT site 575 (+) NGATT S000454
ARR1AT site 609 (+) NGATT S000454
ARR1AT site 979 (+) NGATT S000454
ARR1AT site 12 (-) NGATT S000454
ARR1AT site 114 (-) NGATT S000454
ARR1AT site 161 (-) NGATT S000454
ARR1AT site 465 (-) NGATT S000454
ASF1MOTIFCAMV site 398 (+) TGACG S000024
BOXIINTPATPB site 243 (+) ATAGAA S000296
BOXIINTPATPB site 680 (-) ATAGAA S000296
CAATBOX1 site 106 (+) CAAT S000028
CAATBOX1 site 204 (+) CAAT S000028
CAATBOX1 site 241 (+) CAAT S000028
CAATBOX1 site 627 (+) CAAT S000028
CAATBOX1 site 54 (-) CAAT S000028
CAATBOX1 site 84 (-) CAAT S000028
CAATBOX1 site 147 (-) CAAT S000028
CAATBOX1 site 436 (-) CAAT S000028
CAATBOX1 site 501 (-) CAAT S000028
CAATBOX1 site 665 (-) CAAT S000028
CAATBOX1 site 735 (-) CAAT S000028
CAATBOX1 site 883 (-) CAAT S000028
CAATBOX1 site 977 (-) CAAT S000028
CACTFTPPCA1 site 153 (+) YACT S000449
CACTFTPPCA1 site 253 (+) YACT S000449
CACTFTPPCA1 site 794 (+) YACT S000449
CACTFTPPCA1 site 829 (+) YACT S000449
CACTFTPPCA1 site 237 (+) YACT S000449
CACTFTPPCA1 site 967 (+) YACT S000449
CACTFTPPCA1 site 340 (-) YACT S000449
CACTFTPPCA1 site 353 (-) YACT S000449
CACTFTPPCA1 site 371 (-) YACT S000449
CACTFTPPCA1 site 384 (-) YACT S000449
CACTFTPPCA1 site 427 (-) YACT S000449
CACTFTPPCA1 site 457 (-) YACT S000449
CACTFTPPCA1 site 852 (-) YACT S000449
CACTFTPPCA1 site 859 (-) YACT S000449
CANBNNAPA site 372 (-) CNAACAC S000148
CCAATBOX1 site 105 (+) CCAAT S000030
CCAATBOX1 site 626 (+) CCAAT S000030
CCAATBOX1 site 665 (-) CCAAT S000030
CPBCSPOR site 787 (-) TATTAG S000491
CPBCSPOR site 818 (-) TATTAG S000491
CTRMCAMV35S site 44 (-) TCTCTCTCT S000460
CTRMCAMV35S site 46 (-) TCTCTCTCT S000460
D4GMAUX28 site 426 (+) TAGTGCTGT S000331
DOFCOREZM site 182 (+) AAAG S000265
DOFCOREZM site 271 (+) AAAG S000265
DOFCOREZM site 288 (+) AAAG S000265
DOFCOREZM site 297 (+) AAAG S000265
DOFCOREZM site 311 (+) AAAG S000265
DOFCOREZM site 620 (+) AAAG S000265
DOFCOREZM site 850 (+) AAAG S000265
DOFCOREZM site 1 (-) AAAG S000265
DOFCOREZM site 139 (-) AAAG S000265
DOFCOREZM site 422 (-) AAAG S000265
DOFCOREZM site 469 (-) AAAG S000265
DOFCOREZM site 572 (-) AAAG S000265
DOFCOREZM site 606 (-) AAAG S000265
DOFCOREZM site 838 (-) AAAG S000265
DOFCOREZM site 869 (-) AAAG S000265
DOFCOREZM site 896 (-) AAAG S000265
DOFCOREZM site 903 (-) AAAG S000265
EBOXBNNAPA site 219 (+) CANNTG S000144
EBOXBNNAPA site 829 (+) CANNTG S000144
EBOXBNNAPA site 909 (+) CANNTG S000144
EBOXBNNAPA site 956 (+) CANNTG S000144
EBOXBNNAPA site 219 (-) CANNTG S000144
EBOXBNNAPA site 829 (-) CANNTG S000144
EBOXBNNAPA site 909 (-) CANNTG S000144
EBOXBNNAPA site 956 (-) CANNTG S000144
GARE1OSREP1 site 776 (+) TAACAGA S000419
GATABOX site 380 (+) GATA S000039
GATABOX site 755 (+) GATA S000039
GATABOX site 74 (-) GATA S000039
GATABOX site 323 (-) GATA S000039
GATABOX site 562 (-) GATA S000039
GATABOX site 596 (-) GATA S000039
GT1CONSENSUS site 124 (+) GRWAAW S000198
GT1CONSENSUS site 157 (+) GRWAAW S000198
GT1CONSENSUS site 536 (+) GRWAAW S000198
GT1CONSENSUS site 545 (+) GRWAAW S000198
GT1CONSENSUS site 546 (+) GRWAAW S000198
GT1CONSENSUS site 552 (+) GRWAAW S000198
GT1CONSENSUS site 585 (+) GRWAAW S000198
GT1CONSENSUS site 755 (+) GRWAAW S000198
GT1CONSENSUS site 863 (+) GRWAAW S000198
GT1CONSENSUS site 994 (+) GRWAAW S000198
GT1CONSENSUS site 995 (+) GRWAAW S000198
GT1CONSENSUS site 560 (-) GRWAAW S000198
GT1CONSENSUS site 594 (-) GRWAAW S000198
GT1CONSENSUS site 2 (-) GRWAAW S000198
GT1CONSENSUS site 671 (-) GRWAAW S000198
GT1CONSENSUS site 897 (-) GRWAAW S000198
GT1CONSENSUS site 898 (-) GRWAAW S000198
GT1CORE site 224 (+) GGTTAA S000125
GT1GMSCAM4 site 124 (+) GAAAAA S000453
GT1GMSCAM4 site 157 (+) GAAAAA S000453
GT1GMSCAM4 site 552 (+) GAAAAA S000453
GT1GMSCAM4 site 585 (+) GAAAAA S000453
GT1GMSCAM4 site 995 (+) GAAAAA S000453
GT1GMSCAM4 site 2 (-) GAAAAA S000453
GT1GMSCAM4 site 897 (-) GAAAAA S000453
GTGANTG10 site 354 (+) GTGA S000378
GTGANTG10 site 187 (-) GTGA S000378
GTGANTG10 site 252 (-) GTGA S000378
GTGANTG10 site 265 (-) GTGA S000378
GTGANTG10 site 406 (-) GTGA S000378
GTGANTG10 site 828 (-) GTGA S000378
IBOX site 380 (+) GATAAG S000124
IBOXCORE site 380 (+) GATAA S000199
IBOXCORE site 755 (+) GATAA S000199
IBOXCORE site 73 (-) GATAA S000199
IBOXCORE site 561 (-) GATAA S000199
IBOXCORE site 595 (-) GATAA S000199
INRNTPSADB site 145 (-) YTCANTYY S000395
INRNTPSADB site 499 (-) YTCANTYY S000395
INRNTPSADB site 537 (-) YTCANTYY S000395
INRNTPSADB site 547 (-) YTCANTYY S000395
LECPLEACS2 site 472 (+) TAAAATAT S000465
MYB1AT site 58 (+) WAACCA S000408
MYB1AT site 223 (-) WAACCA S000408
MYB1LEPR site 949 (+) GTTAGTT S000443
MYB1LEPR site 763 (-) GTTAGTT S000443
MYB2CONSENSUSAT site 227 (+) YAACKG S000409
MYB2CONSENSUSAT site 766 (+) YAACKG S000409
MYB2CONSENSUSAT site 741 (-) YAACKG S000409
MYBCORE site 431 (+) CNGTTR S000176
MYBCORE site 741 (+) CNGTTR S000176
MYBCORE site 227 (-) CNGTTR S000176
MYBCORE site 766 (-) CNGTTR S000176
MYBCORE site 776 (-) CNGTTR S000176
MYBCOREATCYCB1 site 228 (+) AACGG S000502
MYBCOREATCYCB1 site 767 (+) AACGG S000502
MYBCOREATCYCB1 site 741 (-) AACGG S000502
MYBPZM site 65 (-) CCWACC S000179
MYBST1 site 562 (-) GGATA S000180
MYBST1 site 596 (-) GGATA S000180
MYCCONSENSUSAT site 219 (+) CANNTG S000407
MYCCONSENSUSAT site 829 (+) CANNTG S000407
MYCCONSENSUSAT site 909 (+) CANNTG S000407
MYCCONSENSUSAT site 956 (+) CANNTG S000407
MYCCONSENSUSAT site 219 (-) CANNTG S000407
MYCCONSENSUSAT site 829 (-) CANNTG S000407
MYCCONSENSUSAT site 909 (-) CANNTG S000407
MYCCONSENSUSAT site 956 (-) CANNTG S000407
NODCON1GM site 620 (+) AAAGAT S000461
NODCON1GM site 137 (-) AAAGAT S000461
NTBBF1ARROLB site 868 (+) ACTTTA S000273
OSE1ROOTNODULE site 620 (+) AAAGAT S000467
OSE1ROOTNODULE site 137 (-) AAAGAT S000467
POLASIG1 site 715 (+) AATAAA S000080
POLASIG1 site 486 (-) AATAAA S000080
POLASIG1 site 923 (-) AATAAA S000080
POLASIG2 site 177 (+) AATTAAA S000081
POLASIG3 site 196 (+) AATAAT S000088
POLASIG3 site 712 (+) AATAAT S000088
POLASIG3 site 482 (-) AATAAT S000088
POLLEN1LELAT52 site 111 (+) AGAAA S000245
POLLEN1LELAT52 site 123 (+) AGAAA S000245
POLLEN1LELAT52 site 535 (+) AGAAA S000245
POLLEN1LELAT52 site 584 (+) AGAAA S000245
POLLEN1LELAT52 site 618 (+) AGAAA S000245
POLLEN1LELAT52 site 4 (-) AGAAA S000245
POLLEN1LELAT52 site 261 (-) AGAAA S000245
POLLEN1LELAT52 site 511 (-) AGAAA S000245
PREATPRODH site 795 (+) ACTCAT S000450
PREATPRODH site 635 (-) ACTCAT S000450
PYRIMIDINEBOXOSRAMY1A site 895 (+) CCTTTT S000259
RAV1AAT site 647 (-) CAACA S000314
RBCSCONSENSUS site 12 (+) AATCCAA S000127
RBCSCONSENSUS site 525 (-) AATCCAA S000127
REALPHALGLHCB21 site 59 (+) AACCAA S000362
ROOTMOTIFTAPOX1 site 480 (+) ATATT S000098
ROOTMOTIFTAPOX1 site 508 (+) ATATT S000098
ROOTMOTIFTAPOX1 site 799 (+) ATATT S000098
ROOTMOTIFTAPOX1 site 31 (-) ATATT S000098
ROOTMOTIFTAPOX1 site 205 (-) ATATT S000098
ROOTMOTIFTAPOX1 site 315 (-) ATATT S000098
ROOTMOTIFTAPOX1 site 475 (-) ATATT S000098
ROOTMOTIFTAPOX1 site 692 (-) ATATT S000098
SEF1MOTIF site 799 (+) ATATTTAWW S000006
SEF3MOTIFGM site 667 (-) AACCCA S000115
SORLIP1AT site 727 (+) GCCAC S000482
SORLIP1AT site 385 (-) GCCAC S000482
SORLIP1AT site 971 (-) GCCAC S000482
SORLIP2AT site 517 (-) GGGCC S000483
SORLREP3AT site 93 (-) TGTATATAT S000488
SREATMSD site 561 (+) TTATCC S000470
SREATMSD site 595 (+) TTATCC S000470
SURECOREATSULTR11 site 783 (+) GAGAC S000499
SURECOREATSULTR11 site 411 (-) GAGAC S000499
TAAAGSTKST1 site 287 (+) TAAAG S000387
TAAAGSTKST1 site 469 (-) TAAAG S000387
TAAAGSTKST1 site 869 (-) TAAAG S000387
TAAAGSTKST1 site 903 (-) TAAAG S000387
TATABOX5 site 483 (+) TTATTT S000203
TATABOX5 site 487 (+) TTATTT S000203
TATABOX5 site 335 (-) TTATTT S000203
TATABOXOSPAL site 800 (+) TATTTAA S000400
TATCCAOSAMY site 562 (+) TATCCA S000403
TATCCAOSAMY site 596 (+) TATCCA S000403
TBOXATGAPB site 296 (-) ACTTTG S000383
WBOXATNPR1 site 397 (+) TTGAC S000390
WBOXNTCHN48 site 363 (+) CTGACY S000508
WBOXNTERF3 site 364 (+) TGACY S000457
WRKY71OS site 364 (+) TGAC S000447
WRKY71OS site 398 (+) TGAC S000447
-------------------------------------------
o If you use this program in published research, please cite:
- Higo, K., Y. Ugawa, M. Iwamoto and T. Korenaga (1999) Plant cis-acting
regulatory DNA elements (PLACE) database:1999. Nucleic Acids Research
Vol.27 No.1 pp. 297-300.
- Prestridge, D.S. (1991) SIGNAL SCAN: A computer program that scans DNA
sequences for eukaryotic transcriptional elements. CABIOS 7, 203-206.
Web Signal Scan Program
Database Searched: PLACE
This is the sequence you submitted
>scaffold09508_2, 1001 bases, 512B5A93 checksum.
GACTAATAACACTCATATTTAAAACTTCAGGGACTAATAGCGTTCACTTG
AAACTTTTGGGACCAAAAGTGCTCAGTGGGTAAACTTTAAGGACTAGCAT
TGTAGTTTCGCCTTTTTCCTTTAACATTTGAATGGGATTTTATTCATGTT
ACATCTTACCCTGAGTTAGTTCATTTGCAGTTTACTGTGGCCATTGATTT
AAGAAGGGAGGAAAAATGGCAGAAAGTGCAGTCAAACTAGTTATACACAA
TTGGGCTCCCTTGTTTGTCCAAGAAGCAAGATTGCTGGAGAGTATCCATG
GAGAAGTTAAGAGCATTCGTGGTGAATTGGAGTTCATTTGGTCTTTTCTC
AAGGATGTAGATGCAAAGGATAAGAAGGAAGACCTGAGCAGTGTTGCACA
AATATGGGTCAAGTGAGTAAGGGAAAAAGCATATCACATAGAAGATGTCA
TTGATGAGTACATACTACAATTTGCAAAACATCCTCAGGCGCGAAGGCAA
TACTTTCGTTTCCTTACAAATATTTTTCAGTTTGCCACAAAATTAAAAAC
CGAGACATGTGATTTCTTGTGAGATTCAAGATATCAACAATGATCTCAAG
GCACTCAGAGAGATGGCTATAAGATATCACTTCAACACTATAGAGCAAGG
AGAACTGAGCAATGGTGCAATACATGACACATGGCATGGCCCTTGAGGGG
CATCCCTTTTTATTGAGGAAGTTGAGGTTGCGGGCATCGAGTATCATAGG
GACAAGTTGATAAACTGGCTGGTAGAAGGACCATCTAGTCACATTTTAAT
TTCAGTGGTTGGCATTAGTGGTGTGAGTAAGACTACTCTTGTCAAGAAAG
TGCATGACAATGAGAAGGTGGTAGAATATTTTGACTGTAGTGCGTGGATC
ACCATGTCTCAATCATACAACATGGTAGAGCCATTAAGGGACATGATAAA
GTAGTTCTACAAGGCAAGGAAGGAATTTTCTCCTAAGGAAATTGACAAAA
T
RESULTS OF YOUR SIGNAL SCAN SEARCH REQUEST
../../tmp/sigscan//signaldone.17786: 1001 base pairs
Signal Database File: user.dat
Factor or Site Name Loc.(Str.) Signal Sequence SITE #
_____________________________________________________________________________________
-10PEHVPSBD site 873 (-) TATTCT S000392
-300ELEMENT site 362 (+) TGHAAARK S000122
-300ELEMENT site 522 (-) TGHAAARK S000122
AMYBOX2 site 293 (+) TATCCAT S000021
ANAERO4CONSENSUS site 472 (-) GTTTHGCAA S000480
ARFAT site 905 (+) TGTCTC S000270
ARFAT site 552 (-) TGTCTC S000270
ARR1AT site 279 (+) NGATT S000454
ARR1AT site 572 (+) NGATT S000454
ARR1AT site 135 (+) NGATT S000454
ARR1AT site 195 (+) NGATT S000454
ARR1AT site 560 (+) NGATT S000454
ARR1AT site 911 (-) NGATT S000454
BIHD1OS site 446 (+) TGTCA S000498
BIHD1OS site 840 (+) TGTCA S000498
BIHD1OS site 675 (-) TGTCA S000498
BIHD1OS site 855 (-) TGTCA S000498
BIHD1OS site 993 (-) TGTCA S000498
BOXIINTPATPB site 438 (+) ATAGAA S000296
CAATBOX1 site 248 (+) CAAT S000028
CAATBOX1 site 468 (+) CAAT S000028
CAATBOX1 site 498 (+) CAAT S000028
CAATBOX1 site 588 (+) CAAT S000028
CAATBOX1 site 660 (+) CAAT S000028
CAATBOX1 site 668 (+) CAAT S000028
CAATBOX1 site 858 (+) CAAT S000028
CAATBOX1 site 910 (+) CAAT S000028
CAATBOX1 site 99 (-) CAAT S000028
CAATBOX1 site 193 (-) CAAT S000028
CAATBOX1 site 250 (-) CAAT S000028
CAATBOX1 site 281 (-) CAAT S000028
CAATBOX1 site 326 (-) CAAT S000028
CAATBOX1 site 450 (-) CAAT S000028
CAATBOX1 site 712 (-) CAAT S000028
CAATBOX1 site 991 (-) CAAT S000028
CACTFTPPCA1 site 10 (+) YACT S000449
CACTFTPPCA1 site 45 (+) YACT S000449
CACTFTPPCA1 site 602 (+) YACT S000449
CACTFTPPCA1 site 628 (+) YACT S000449
CACTFTPPCA1 site 636 (+) YACT S000449
CACTFTPPCA1 site 183 (+) YACT S000449
CACTFTPPCA1 site 463 (+) YACT S000449
CACTFTPPCA1 site 501 (+) YACT S000449
CACTFTPPCA1 site 834 (+) YACT S000449
CACTFTPPCA1 site 68 (-) YACT S000449
CACTFTPPCA1 site 75 (-) YACT S000449
CACTFTPPCA1 site 225 (-) YACT S000449
CACTFTPPCA1 site 291 (-) YACT S000449
CACTFTPPCA1 site 390 (-) YACT S000449
CACTFTPPCA1 site 412 (-) YACT S000449
CACTFTPPCA1 site 416 (-) YACT S000449
CACTFTPPCA1 site 457 (-) YACT S000449
CACTFTPPCA1 site 740 (-) YACT S000449
CACTFTPPCA1 site 804 (-) YACT S000449
CACTFTPPCA1 site 817 (-) YACT S000449
CACTFTPPCA1 site 826 (-) YACT S000449
CACTFTPPCA1 site 849 (-) YACT S000449
CACTFTPPCA1 site 889 (-) YACT S000449
CACTFTPPCA1 site 950 (-) YACT S000449
CARGCW8GAT site 706 (+) CWWWWWWWWG S000431
CARGCW8GAT site 706 (-) CWWWWWWWWG S000431
CCAATBOX1 site 250 (-) CCAAT S000030
CCAATBOX1 site 326 (-) CCAAT S000030
CIACADIANLELHC site 444 (-) CAANNNNATC S000252
CPBCSPOR site 3 (-) TATTAG S000491
CPBCSPOR site 34 (-) TATTAG S000491
CURECORECR site 458 (+) GTAC S000493
CURECORECR site 458 (-) GTAC S000493
DOFCOREZM site 66 (+) AAAG S000265
DOFCOREZM site 223 (+) AAAG S000265
DOFCOREZM site 365 (+) AAAG S000265
DOFCOREZM site 426 (+) AAAG S000265
DOFCOREZM site 847 (+) AAAG S000265
DOFCOREZM site 948 (+) AAAG S000265
DOFCOREZM site 54 (-) AAAG S000265
DOFCOREZM site 85 (-) AAAG S000265
DOFCOREZM site 112 (-) AAAG S000265
DOFCOREZM site 119 (-) AAAG S000265
DOFCOREZM site 343 (-) AAAG S000265
DOFCOREZM site 503 (-) AAAG S000265
DOFCOREZM site 706 (-) AAAG S000265
DPBFCOREDCDC3 site 677 (+) ACACNNG S000292
DRE1COREZMRAB17 site 549 (+) ACCGAGA S000401
EBOXBNNAPA site 45 (+) CANNTG S000144
EBOXBNNAPA site 125 (+) CANNTG S000144
[truncated: 249,631 more rows]
